# Supplementary material for: Lasing of a cavity-based X-ray source
Source: Nature. 2026 Jan 28;650(8100):93–6. doi: 10.1038/s41586-025-10025-x (PMC12872447; doi:10.1038/s41586-025-10025-x)
Supplement: Supplementary file 2 — Source Data Fig. 2 [file 41586_2025_10025_MOESM2_ESM.xlsx]

## Sheet: ring-up
time	no seeding	with seeding
0	-303.888	25.5753
9.2308	-201.154	33.3389
18.4616	442.677	50.9945
27.6924	1804.3	78.6223
36.9232	3604.05	112.51
46.154	5469.93	146.006
55.3848	7154.96	176.476
64.6156	8554.6	202.53
73.8464	9657.6	223.852
83.0772	10489.8	239.275
92.308	11046.9	249.789
101.539	11258.9	252.427
110.77	11059.9	247.007
120	10454.9	233.661
129.231	9516.5	215.33
138.462	8364.18	194.041
147.693	7122.08	170.922
156.924	5893.36	148.658
166.154	4750.7	126.407
175.385	3737.07	106.121
184.616	2865.83	87.0486
193.847	2131.89	70.0963
203.078	1534.93	60.3427
212.308	1082.73	68.9806
221.539	762.14	94.8859
230.77	541.478	126.253
240.001	389.435	151.209
249.232	283.784	164.975
258.462	209.81	169.595
267.693	158.482	169.002
276.924	123.208	164.486
286.155	96.7569	156.789
295.385	72.2172	144.603
304.616	44.4929	125.484
313.847	13.0557	101.307
323.078	-21.08	73.4977
332.309	-54.9576	48.3759
341.539	-85.9262	26.1785
350.77	-113.358	9.5738
360.001	-135.014	-2.70731
369.232	-152.447	-10.4158
378.463	-167.556	-14.85
387.693	-179.196	-16.2043
396.924	-187.706	-16.1019
406.155	-194.56	-14.6829
415.386	-199.782	-12.3671
424.617	-203.894	-9.79022
433.847	-205.222	-6.14677
443.078	-206.438	-2.88904
452.309	-97.3841	3.6679
461.54	615.134	21.0457
470.771	2127.32	51.0374
480.001	4126.36	86.6556
489.232	6200.64	122.456
498.463	8072.81	154.352
507.694	9626.62	181.793
516.925	10849.9	204.109
526.155	11771.3	222.03
535.386	12386.3	234.025
544.617	12618.1	238.59
553.848	12394.3	233.053
563.079	11720.3	218.941
572.309	10675.1	199.449
581.54	9392.38	177.089
590.771	8008.82	153.705
600.002	6640.09	131.72
609.233	5367.21	111.095
618.463	4237.68	93.0665
627.694	3264.87	77.5478
636.925	2445.73	65.234
646.156	1777.79	60.6995
655.387	1267.84	75.6101
664.617	900.406	108.084
673.848	644.947	145.725
683.079	467.584	177.573
692.31	344.391	198.394
701.541	259.355	207.643
710.771	202.378	210.372
720.002	164.343	207.865
729.233	137.628	200.242
738.464	114.218	186.724
747.695	88.3588	165.916
756.925	58.0204	139.413
766.156	26.2012	110.021
775.387	-5.85297	81.5859
784.618	-34.9911	57.2804
793.849	-60.9287	38.4338
803.079	-82.6324	24.8933
812.31	-100.637	16.9965
821.541	-116.062	14.5965
830.772	-128.573	15.6157
840.003	-139.189	18.8255
849.233	-148.176	23.5006
858.464	-155.484	27.4981
867.695	-161.952	30.9675
876.926	-166.63	34.5282
886.157	-170.244	37.361
895.387	-60.1313	43.3252
904.618	675.135	59.1245
913.849	2237.83	87.1426
923.08	4305.08	120.778
932.311	6450.86	153.807
941.541	8388.04	182.444
950.772	9996.98	206.362
960.003	11264.2	223.692
969.234	12219.3	236.839
978.465	12857.3	244.361
987.695	13098.4	245.791
996.926	12866.9	241.063
1006.16	12169.1	229.726
1015.39	11087.6	212.793
1024.62	9758.89	192.797
1033.85	8326.8	171.314
1043.08	6909.28	149.594
1052.31	5589.86	129.051
1061.54	4417.91	110.553
1070.77	3408.39	93.9578
1080	2556.79	79.5625
1089.23	1861.75	71.4857
1098.46	1331.08	81.3462
1107.7	949.338	106.617
1116.93	683.624	137.298
1126.16	499.749	161.376
1135.39	370.968	175.099
1144.62	281.344	178.162
1153.85	220.351	175.491
1163.08	179.951	169.946
1172.31	151.581	160.612
1181.54	127.486	146.017
1190.77	101.31	125.377
1200	70.8207	99.7602
1209.23	37.2634	71.7952
1218.47	3.00843	45.0413
1227.7	-30.0713	22.4599
1236.93	-59.2485	5.43974
1246.16	-83.3276	-6.51925
1255.39	-103.174	-14.5573
1264.62	-120.073	-18.8737
1273.85	-134.632	-20.8431
1283.08	-146.464	-20.7736
1292.31	-156.436	-18.8439
1301.54	-165.215	-15.4463
1310.77	-172.271	-11.2987
1320	-176.689	-5.41043
1329.23	-179.171	0.174926
1338.47	-66.034	9.59091
1347.7	679.318	29.8382
1356.93	2262.22	63.0445
1366.16	4354.53	102.18
1375.39	6525.73	140.936
1384.62	8485.09	175.079
1393.85	10111.7	203.452
1403.08	11392	226.161
1412.31	12356.2	244.06
1421.54	12999.4	255.805
1430.77	13240.9	259.836
1440	13004.7	255.024
1449.24	12296.7	243.309
1458.47	11200.7	224.974
1467.7	9855.5	203.127
1476.93	8405.13	180.593
1486.16	6969.92	157.992
1495.39	5635.39	135.879
1504.62	4450.7	115.704
1513.85	3430.09	97.3032
1523.08	2568.86	81.0025
1532.31	1866.83	71.3031
1541.54	1330.35	80.2799
1550.77	943.947	106.199
1560	674.036	137.78
1569.24	486.803	163.806
1578.47	357.532	180.307
1587.7	267.976	186.768
1596.93	207.65	187.411
1606.16	168.422	185.68
1615.39	140.85	181.182
1624.62	116.801	170.623
1633.85	90.6789	153.788
1643.08	60.82	130.914
1652.31	27.6381	104.294
1661.54	-5.47451	77.8528
1670.77	-36.5017	54.3814
1680.01	-64.0047	35.1702
1689.24	-87.2856	20.954
1698.47	-106.01	11.2973
1707.7	-121.864	5.54114
1716.93	-135.671	3.62947
1726.16	-146.933	3.34375
1735.39	-156.441	3.71028
1744.62	-165.031	6.41747
1753.85	-171.786	8.5426
1763.08	-177.593	11.6455
1772.31	-182.25	15.3346
1781.54	-69.6913	21.5569
1790.77	683.426	39.1187
1800.01	2285.27	70.6061
1809.24	4404.46	108.539
1818.47	6605.23	146.084
1827.7	8591.41	178.773
1836.93	10241.9	205.785
1846.16	11541.8	226.057
1855.39	12521.5	239.892
1864.62	13174.4	247.726
1873.85	13419.8	248.271
1883.08	13181.3	242.141
1892.31	12464.4	228.476
1901.54	11353.4	209.022
1910.78	9988.98	186.398
1920.01	8517.53	162.334
1929.24	7061.6	138.535
1938.47	5708.34	115.549
1947.7	4507.77	94.0258
1956.93	3474.19	76.7547
1966.16	2602.97	61.6508
1975.39	1892.11	54.6415
1984.62	1348.72	65.9566
1993.85	956.698	94.8061
2003.08	682.156	128.474
2012.31	491.671	155.507
2021.54	359.037	171.965
2030.78	266.227	177.674
2040.01	202.678	176.911
2049.24	159.298	172.547
2058.47	128.204	164.156
2067.7	100.904	149.961
2076.93	73.2382	128.292
2086.16	42.7899	101.742
2095.39	10.2535	73.4947
2104.62	-22.0983	46.4277
2113.85	-51.7386	23.9494
2123.08	-77.7368	7.65048
2132.31	-100.052	-2.60776
2141.55	-118.56	-8.09263
2150.78	-133.6	-10.6148
2160.01	-146.615	-10.4758
2169.24	-157.198	-7.30299
2178.47	-165.794	-3.02548
2187.7	-173.038	2.11428
2196.93	-179.476	9.00945
2206.16	-184.909	14.9736
2215.39	-188.767	19.3299
2224.62	-74.5447	27.4295
2233.85	681.906	47.082
2243.08	2289.56	78.7228
2252.31	4416.41	117.34
2261.55	6623.92	155.725
2270.78	8615.64	190.054
2280.01	10269.5	217.45
2289.24	11571.5	238.25
2298.47	12552.1	252.929
2307.7	13204.7	261.284
2316.93	13450	263.12
2326.16	13210.3	258.553
2335.39	12490.7	246.802
2344.62	11375.8	229.254
2353.85	10008.4	207.014
2363.08	8534.31	181.814
2372.31	7075.33	156.713
2381.55	5718.84	131.592
2390.78	4515.22	109.449
2400.01	3478.29	91.069
2409.24	2603.3	76.5983
2418.47	1889.71	68.7294
2427.7	1344.32	77.9817
2436.93	950.953	104.92
2446.16	675.531	137.407
2455.39	484.242	164.514
2464.62	351.422	181.735
2473.85	258.984	188.071
2483.08	197.586	187.407
2492.32	157.841	181.306
2501.55	131.371	171.52
2510.78	109.131	156.739
2520.01	85.7417	136.694
2529.24	57.8594	112.737
2538.47	26.8904	87.5677
2547.7	-6.08449	61.9469
2556.93	-36.2914	39.104
2566.16	-63.2451	20.6192
2575.39	-86.1539	7.17042
2584.62	-105.893	-2.30777
2593.85	-123.457	-9.23137
2603.08	-138.815	-12.4459
2612.32	-151.927	-13.4693
2621.55	-162.766	-14.378
2630.78	-171.279	-14.0992
2640.01	-178.091	-13.7915
2649.24	-183.463	-12.243
2658.47	-187.299	-9.9639
2667.7	-73.1882	-2.94968
2676.93	684.768	17.6318
2686.16	2296.63	53.6438
2695.39	4429.83	97.0916
2704.62	6644.88	139.824
2713.85	8643.07	177.331
2723.09	10300.7	208.514
2732.32	11605.7	234.107
2741.55	12589.1	254.317
2750.78	13244.5	268.717
2760.01	13490.4	274.981
2769.24	13250.1	270.304
2778.47	12529.2	256.892
2787.7	11411.4	235.112
2796.93	10039.5	209.334
2806.16	8560.73	181.793
2815.39	7096.92	154.989
2824.62	5735.66	129.938
2833.85	4527.5	107.033
2843.09	3488.25	87.1251
2852.32	2610.67	70.773
2861.55	1894.03	62.3086
2870.78	1345.74	71.1626
2880.01	949.969	98.5784
2889.24	672.708	131.392
2898.47	480.295	158.625
2907.7	347.074	175.689
2916.93	255.615	182.541
2926.16	193.485	183.179
2935.39	152.342	179.229
2944.62	123.396	171.898
2953.86	98.3721	160.004
2963.09	71.7027	141.795
2972.32	42.3095	119.209
2981.55	11.0143	93.8382
2990.78	-20.4065	69.6104
3000.01	-50.4881	47.0742
3009.24	-76.7085	27.6986
3018.47	-99.2903	12.9285
3027.7	-118.898	3.62382
3036.93	-135.669	-0.87871
3046.16	-149.217	-1.56644
3055.39	-160.307	1.7545
3064.62	-169.379	6.93967
3073.86	-176.68	12.7845
3083.09	-182.54	19.6869
3092.32	-187.149	25.7998
3101.55	-189.998	31.331
3110.78	-75.6339	39.3238
3120.01	685.24	61.105
3129.24	2302.32	98.4012
3138.47	4441.8	143.182
3147.7	6662.44	187.442
3156.93	8665.61	225.344
3166.16	10328.1	254.85
3175.39	11636.1	275.458
3184.63	12620.3	289.741
3193.86	13276.3	297.334
3203.09	13521.9	297.43
3212.32	13279.7	288.058
3221.55	12554.6	271.932
3230.78	11434.2	247.925
3240.01	10058.4	220.951
3249.24	8576.52	191.968
3258.47	7109.9	164.891
3267.7	5746.25	139.94
3276.93	4535.33	118.556
3286.16	3493.36	100.2
3295.39	2614.73	85.2732
3304.63	1896.82	76.5313
3313.86	1347.15	84.8655
3323.09	950.749	109.99
3332.32	672.213	139.201
3341.55	478.738	162.372
3350.78	344.955	175.069
3360.01	253.15	178.122
3369.24	192.194	175.544
3378.47	152.229	169.891
3387.7	125.325	160.339
3396.93	102.303	144.495
3406.16	77.5238	122.314
3415.4	49.4816	95.9237
3424.63	19.5119	68.0809
3433.86	-10.1931	42.9903
3443.09	-38.9406	22.911
3452.32	-64.7551	7.362
3461.55	-86.4443	-4.36932
3470.78	-105.183	-11.2478
3480.01	-121.813	-15.4611
3489.24	-136.326	-17.5197
3498.47	-148.66	-17.0092
3507.7	-159.996	-14.9231
3516.93	-170.218	-12.6059
3526.16	-178.843	-11.0977
3535.4	-184.946	-8.66099
3544.63	-190.138	-5.59216
3553.86	-75.2809	0.914215
3563.09	694.772	24.3987
3572.32	2331.75	67.4475
3581.55	4497.27	119.88
3590.78	6745.05	173.209
3600.01	8773.24	221.557
3609.24	10457.5	262.445
3618.47	11783.1	293.379
3627.7	12782.2	316.367
3636.93	13449.1	330.837
3646.17	13699.1	335.076
3655.4	13455.1	327.668
3664.63	12721.3	310.324
3673.86	11586	284.932
3683.09	10192.6	253.349
3692.32	8691.91	218.288
3701.55	7208.04	183.778
3710.78	5828.17	152.136
3720.01	4602.94	124.8
3729.24	3547.62	100.574
3738.47	2657.48	81.3858
3747.7	1930.82	70.852
3756.93	1376.18	78.7859
3766.17	976.953	104.544
3775.4	697.875	137.434
3784.63	504.028	165.297
3793.86	368.991	181.776
3803.09	274.805	188.994
3812.32	211.064	190.395
3821.55	168.318	187.378
3830.78	138.675	180.713
3840.01	113.121	167.943
3849.24	86.7373	150.422
3858.47	55.9197	126.705
3867.7	22.8465	100.432
3876.94	-11.2679	75.4486
3886.17	-43.638	54.9413
3895.4	-72.1065	38.0942
3904.63	-96.9713	25.1967
3913.86	-117.545	17.1699
3923.09	-134.694	11.9563
3932.32	-148.811	8.03678
3941.55	-159.746	6.26164
3950.78	-168.491	6.45961
3960.01	-176.519	7.85354
3969.24	-183.955	10.5596
3978.47	-190.531	14.6224
3987.7	-196.383	18.9008
3996.94	-81.4326	27.5135
4006.17	692.241	55.8591
4015.4	2338.73	108.364
4024.63	4516.27	172.687
4033.86	6775.56	236.494
4043.09	8813.71	291.685
4052.32	10506	336.187
4061.55	11838.7	369.404
4070.78	12842.6	392.767
4080.01	13511.4	406.906
4089.24	13762.7	410.101
4098.47	13518.1	400.44
4107.71	12782.3	376.91
4116.94	11641.2	343.754
4126.17	10239.6	303.639
4135.4	8728.93	260.857
4144.63	7234.49	219.781
4153.86	5845.84	182.684
4163.09	4614.04	151.51
4172.32	3554.65	125.458
4181.55	2661.81	103.622
4190.78	1933.51	90.1865
4200.01	1375.92	95.5364
4209.24	972.583	116.595
4218.47	689.104	143.557
4227.71	492.12	166.083
4236.94	355.817	178.715
4246.17	261.243	182.065
4255.4	198.199	180.075
4264.63	157.003	174.652
4273.86	128.654	165.215
4283.09	104.454	149.959
4292.32	78.4346	128.333
4301.55	48.3177	102.686
4310.78	15.9037	74.6646
4320.01	-16.002	48.7971
4329.24	-45.074	27.3307
4338.47	-70.5821	9.74386
4347.71	-92.0803	-2.3046
4356.94	-110.505	-11.7869
4366.17	-126.872	-17.9126
4375.4	-142.17	-22.0644
4384.63	-154.94	-23.3321
4393.86	-165.489	-22.6026
4403.09	-173.852	-20.4008
4412.32	-181.398	-17.2859
4421.55	-187.527	-13.476
4430.78	-193.667	-8.90899
4440.01	-79.4663	1.1695
4449.24	697.919	36.6303
4458.48	2354.71	102.205
4467.71	4546.29	185.606
4476.94	6822.6	269.572
4486.17	8877.7	344.401
4495.4	10584.7	407.17
4504.63	11928.8	457.138
4513.86	12941.5	494.595
4523.09	13617.3	520.141
4532.32	13872.3	530.292
4541.55	13627.2	521.419
4550.78	12887.7	494.349
4560.01	11741	453.099
4569.24	10332.3	403.346
4578.48	8813.62	349.025
4587.71	7310.9	296.31
4596.94	5913.09	247.183
4606.17	4672.2	203.355
4615.4	3603.43	164.753
4624.63	2702.4	131.71
4633.86	1967	108.877
4643.09	1404.24	106.761
4652.32	996.964	123.408
4661.55	711.26	148.141
4670.78	512.778	169.096
4680.01	374.211	181.887
4689.25	277.908	184.858
4698.48	213.125	182.653
4707.71	169.269	177.706
4716.94	137.64	169.075
4726.17	110.276	154.178
4735.4	82.5673	134.855
4744.63	51.37	111.237
4753.86	18.3411	85.4164
4763.09	-14.8722	60.276
4772.32	-45.8501	38.3633
4781.55	-73.8978	20.549
4790.78	-97.4206	8.35076
4800.02	-116.411	0.0758468
4809.25	-132.564	-4.55442
4818.48	-146.279	-5.82792
4827.71	-157.116	-5.20669
4836.94	-166.606	-2.76314
4846.17	-174.924	-0.213677
4855.4	-181.795	3.02636
4864.63	-186.968	6.22946
4873.86	-191.048	10.3491
4883.09	-74.1697	23.825
4892.32	704.379	73.019
4901.55	2359.27	167.868
4910.78	4546.26	288.714
4920.02	6816.92	410.578
4929.25	8866.33	517.377
4938.48	10568	604.51
4947.71	11906.2	672.057
4956.94	12912.5	722.447
4966.17	13583.9	753.632
4975.4	13835.6	763.551
4984.63	13587.6	746.936
4993.86	12846.8	705.413
5003.09	11700.9	642.28
5012.32	10293.9	566.06
5021.55	8776.64	483.519
5030.78	7275.71	401.788
5040.02	5880.74	326.982
5049.25	4642.95	261.104
5058.48	3577.16	204.326
5067.71	2678.27	157.163
5076.94	1944.38	123.243
5086.17	1382.48	113.218
5095.4	976.366	124.568
5104.63	691.915	144.33
5113.86	494.885	161.914
5123.09	357.664	171.602
5132.32	262.274	173.528
5141.55	198.391	171.253
5150.79	156.325	165.853
5160.02	127.078	157.087
5169.25	102.358	143.208
5178.48	77.0736	122.824
5187.71	48.1598	97.3694
5196.94	16.1351	70.288
5206.17	-15.6888	44.2506
5215.4	-45.7024	22.6023
5224.63	-73.0238	5.97479
5233.86	-96.9679	-7.05634
5243.09	-117.527	-17.0891
5252.32	-135.131	-24.4315
5261.55	-150.009	-27.9627
5270.79	-161.462	-29.276
5280.02	-170.611	-29.8598
5289.25	-177.458	-28.4186
5298.48	-183.714	-24.8413
5307.71	-188.368	-21.5238
5316.94	-192.362	-16.811
5326.17	-75.5122	0.385522
5335.4	703.239	75.4708
5344.63	2357.39	219.408
5353.86	4544.16	403.406
5363.09	6814.44	588.669
5372.32	8862.93	747.96
5381.56	10563	878.195
5390.79	11900.1	981.41
5400.02	12907.2	1059.77
5409.25	13579.2	1110.35
5418.48	13832	1127.62
5427.71	13587.2	1106.32
5436.94	12849.4	1046.11
5446.17	11707.3	954.749
5455.4	10305.5	842.857
5464.63	8791.74	724.225
5473.86	7292.87	607.253
5483.09	5897.99	495.651
5492.32	4659.89	397.598
5501.56	3593.11	312.738
5510.79	2692.38	242.178
5520.02	1956.52	188.729
5529.25	1392.42	162.742
5538.48	983.372	161.376
5547.71	694.973	172.49
5556.94	493.996	182.782
5566.17	355.085	186.178
5575.4	259.467	181.903
5584.63	195.565	173.012
5593.86	154.127	163.134
5603.09	126.512	151.405
5612.32	102.88	135.959
5621.56	78.211	115.106
5630.79	49.8551	90.1895
5640.02	18.8922	64.6779
5649.25	-12.9484	40.2871
5658.48	-43.3023	20.2779
5667.71	-70.2658	5.57057
5676.94	-93.6845	-3.28975
5686.17	-113.298	-8.63339
5695.4	-129.718	-11.6472
5704.63	-144.287	-12.8731
5713.86	-156.36	-12.8099
5723.09	-166.595	-12.562
5732.33	-175.212	-11.9559
5741.56	-181.705	-11.5284
5750.79	-186.673	-10.5492
5760.02	-190.424	-9.08194
5769.25	-74.1812	12.3624
5778.48	700.152	130.743
5787.71	2343.05	366.694
5796.94	4514.37	656.328
5806.17	6768.39	941.617
5815.4	8801.98	1185.81
5824.63	10489.3	1383.11
5833.86	11816.7	1534.81
5843.09	12816.2	1646.57
5852.33	13481.4	1718.46
5861.56	13730.1	1740.96
5870.79	13483.8	1708.11
5880.02	12748.5	1620.74
5889.25	11610.6	1487
5898.48	10214.4	1322.26
5907.71	8710.01	1142.15
5916.94	7221.43	962.538
5926.17	5837.16	790.745
5935.4	4608.5	634.684
5944.63	3549.75	499.753
5953.86	2655.64	383.149
5963.1	1926.08	290.422
5972.33	1367.61	233.471
5981.56	963.862	208.681
5990.79	681.452	202.598
6000.02	485.191	201.097
6009.25	350.167	197.851
6018.48	256.807	191.275
6027.71	195.526	183.74
6036.94	155.802	175.349
6046.17	129.114	164.563
6055.4	105.469	148.159
6064.63	80.6577	124.768
6073.86	51.4903	96.7285
6083.1	19.7375	66.1244
6092.33	-13.4743	37.0741
6101.56	-44.9846	13.1046
6110.79	-73.8564	-6.83101
6120.02	-98.3596	-19.3922
6129.25	-119.118	-27.0686
6138.48	-136.753	-32.1238
6147.71	-150.961	-35.7839
6156.94	-162.291	-37.5951
6166.17	-171.274	-39.1271
6175.4	-178.102	-39.5324
6184.63	-183.826	-38.8855
6193.87	-188.338	-36.8125
6203.1	-191.413	-34.2849
6212.33	-72.7078	4.53603
6221.56	706.608	215.231
6230.79	2358.41	615.021
6240.02	4542.18	1081.44
6249.25	6808.76	1523.94
6258.48	8852.99	1886.36
6267.71	10550	2172.4
6276.94	11885.3	2387.56
6286.17	12891.4	2544.99
6295.4	13562.1	2645.93
6304.63	13812.8	2680.24
6313.87	13565.7	2636.76
6323.1	12826.2	2516.01
6332.33	11682.1	2330.44
6341.56	10278.2	2097.14
6350.79	8765.74	1837.16
6360.02	7269.59	1570.74
6369.25	5877.92	1307.89
6378.48	4642.45	1061.93
6387.71	3578.24	841.494
6396.94	2680.33	649.129
6406.17	1945.94	489.423
6415.4	1383.29	376.497
6424.63	976.444	306.343
6433.87	690.536	264.956
6443.1	491.605	237.218
6452.33	353.289	215.925
6461.56	257.093	195.997
6470.79	192.436	178.613
6480.02	150.319	163.715
6489.25	121.398	147.865
6498.48	97.4611	129.613
6507.71	72.9006	106.059
6516.94	45.6202	77.6035
6526.17	15.2605	47.7007
6535.4	-15.6789	19.6581
6544.64	-45.0634	-3.85685
6553.87	-71.6628	-22.2429
6563.1	-94.2469	-34.855
6572.33	-113.676	-43.2941
6581.56	-131.056	-47.9569
6590.79	-146.068	-50.0809
6600.02	-158.303	-49.8327
6609.25	-168.215	-48.8925
6618.48	-176.141	-48.012
6627.71	-182.503	-47.2245
6636.94	-187.382	-45.7478
6646.17	-192.089	-45.5913
6655.41	-74.8509	18.2833
6664.64	709.403	387.581
6673.87	2373.47	1037.53
6683.1	4573.76	1751.78
6692.33	6858.78	2378.17
6701.56	8920.86	2874.61
6710.79	10632.7	3254.84
6720.02	11979.9	3536.73
6729.25	12993.8	3740.52
6738.48	13667.7	3873.2
6747.71	13920	3918.86
6756.94	13672	3865.82
6766.17	12928.9	3712.79
6775.41	11776	3472.33
6784.64	10360	3165.03
6793.87	8834.44	2815.45
6803.1	7323.76	2448.15
6812.33	5918.28	2078.07
6821.56	4671.29	1723.9
6830.79	3598.69	1393.46
6840.02	2694.46	1092.58
6849.25	1956.95	834.747
6858.48	1392.94	637.626
6867.71	985.551	501.2
6876.94	700.496	403.718
6886.18	502.019	331.987
6895.41	364.021	276.01
6904.64	268.433	234.786
6913.87	205.048	203.67
6923.1	163.713	179.301
6932.33	135.626	160.41
6941.56	111.394	141.544
6950.79	85.9164	120.414
6960.02	56.6977	94.6269
6969.25	24.7998	66.8637
6978.48	-7.58578	38.1862
6987.71	-38.0984	11.2516
6996.94	-64.7016	-11.3281
7006.18	-87.1601	-28.6987
7015.41	-106.157	-42.1654
7024.64	-122.894	-51.4008
7033.87	-137.996	-58.3633
7043.1	-151.283	-62.2459
7052.33	-163.601	-65.5404
7061.56	-175.038	-67.7416
7070.79	-184.65	-68.8738
7080.02	-192.525	-68.7418
7089.25	-198.814	-67.6703
7098.48	-83.0449	39.4445
7107.71	699.021	661.752
7116.94	2358.47	1659.21
7126.18	4554.44	2643.49
7135.41	6835.11	3472.46
7144.64	8893.85	4111.9
7153.87	10603.3	4578.95
7163.1	11948.2	4914.41
7172.33	12960.1	5154.41
7181.56	13633.3	5306.09
7190.79	13885.5	5356.12
7200.02	13638.1	5290.67
7209.25	12896	5106.58
7218.48	11745.4	4816.24
7227.71	10333.3	4443.28
7236.95	8811.61	4007.79
7246.18	7306.95	3532.93
7255.41	5908.91	3046.95
7264.64	4668.17	2573.28
7273.87	3599.74	2127.12
7283.1	2698.36	1707.65
7292.33	1961.88	1334.36
7301.56	1397.61	1023.05
7310.79	990.319	785.34
7320.02	704.451	604.991
7329.25	506.001	471.974
7338.48	368.155	367.274
7347.71	272.511	287.422
7356.95	207.569	231.228
7366.18	163.514	190.577
7375.41	132.224	160.425
7384.64	106.169	134.248
7393.87	79.1087	106.643
7403.1	48.5864	75.0318
7412.33	15.2124	42.0019
7421.56	-17.8782	8.59634
7430.79	-49.8312	-22.9281
7440.02	-77.2846	-49.3354
7449.25	-100.148	-69.5132
7458.48	-119.061	-85.7761
7467.72	-134.165	-98.237
7476.95	-146.826	-107.834
7486.18	-158.001	-114.415
7495.41	-167.849	-120.058
7504.64	-176.258	-123.827
7513.87	-183.296	-127.173
7523.1	-188.595	-130.017
7532.33	-191.933	-131.839
7541.56	-74.9344	39.5063
7550.79	703.315	1040.33
7560.02	2353.07	2430.76
7569.25	4535.64	3706.34
7578.48	6800.42	4699
7587.72	8843.81	5441.96
7596.95	10540.4	5973.79
7606.18	11875.4	6349.67
7615.41	12880.4	6612.26
7624.64	13551.4	6778.39
7633.87	13803.6	6833.82
7643.1	13558.1	6764.19
7652.33	12819.8	6565.64
7661.56	11677.7	6249.17
7670.79	10275.3	5835.23
7680.02	8763.99	5341.54
7689.25	7268.26	4795.05
7698.49	5877.61	4223.47
7707.72	4643.17	3654.33
7716.95	3580.1	3084.9
7726.18	2682.49	2534.34
7735.41	1949.47	2040.03
7744.64	1387.86	1609.44
7753.87	982.646	1254.73
7763.1	698.681	965.641
7772.33	501.917	731.328
7781.56	365.492	548.058
7790.79	271.279	414.743
7800.02	208.607	323.663
7809.25	167.447	258.381
7818.49	139.095	212.371
7827.72	115.974	174.774
7836.95	91.1083	140.15
7846.18	61.7681	105.989
7855.41	29.8992	71.5618
7864.64	-2.71595	36.6618
7873.87	-34.1312	5.49423
7883.1	-63.0319	-22.218
7892.33	-87.7717	-45.6761
7901.56	-108.998	-65.6288
7910.79	-128.198	-84.1384
7920.02	-145.212	-101.693
7929.25	-160.117	-117.964
7938.49	-173.916	-131.474
7947.72	-185.412	-143.817
7956.95	-194.739	-155.191
7966.18	-200.477	-165.861
7975.41	-203.878	-175.642
7984.64	-85.8219	80.5322
7993.87	693.018	1583.22
8003.1	2344.77	3414.9
8012.33	4528.36	4952.16
8021.56	6794.57	6071.1
8030.79	8839.64	6875.2
8040.02	10538	7445.23
8049.26	11874.4	7855.78
8058.49	12880.2	8142.7
8067.72	13550.4	8323.22
8076.95	13801.4	8382.98
8086.18	13554.8	8303.67
8095.41	12816.6	8083.84
8104.64	11674.2	7735.95
8113.87	10271.9	7282.56
8123.1	8760.4	6750.32
8132.33	7264.65	6152.28
8141.56	5873.69	5522.88
8150.79	4638.85	4856.64
8160.02	3575.67	4168.52
8169.26	2678.2	3501.58
8178.49	1945.73	2871.02
8187.72	1384.53	2292.49
8196.95	978.409	1810.85
8206.18	693.389	1412.57
8215.41	494.74	1069.51
8224.64	356.692	780.336
8233.87	260.862	566.817
8243.1	196.694	416.52
8252.33	154.697	314.151
8261.56	125.805	241.307
8270.79	100.796	187.788
8280.03	74.5181	142.951
8289.26	44.2642	103.307
8298.49	11.3626	63.247
8307.72	-21.8766	21.9898
8316.95	-52.4827	-17.1979
8326.18	-79.4754	-51.1903
8335.41	-101.711	-79.6119
8344.64	-120.369	-104.677
8353.87	-135.115	-129.238
8363.1	-147.604	-151.002
8372.33	-157.769	-171.166
8381.56	-166.122	-190.12
8390.79	-172.432	-207.545
8400.03	-177.992	-224.055
8409.26	-182.629	-239.138
8418.49	-186.585	-252.87
8427.72	-68.6357	120.994
8436.95	712.811	2265.1
8446.18	2371.42	4532.47
8455.41	4564.89	6228.82
8464.64	6842.2	7443.55
8473.87	8896.27	8327.28
8483.1	10602	8962.89
8492.33	11943.9	9403.2
8501.57	12953.3	9705.25
8510.8	13626.3	9891.26
8520.03	13879	9950.39
8529.26	13632	9864.9
8538.49	12889.9	9632.53
8547.72	11741.6	9260.3
8556.95	10330.8	8763.17
8566.18	8809.93	8167.77
8575.41	7305.11	7511.62
8584.64	5906.24	6818.55
8593.87	4664.52	6111.23
8603.1	3596.24	5379.94
8612.33	2695.65	4633.78
8621.56	1960.15	3879.6
8630.8	1397.55	3189.66
8640.03	991.421	2585.95
8649.26	706.929	2033.08
8658.49	509.137	1567.71
8667.72	371.045	1177.94
8676.95	275.5	872.02
8686.18	210.942	646.057
8695.41	168.44	481.486
8704.64	138.638	370.338
8713.87	113.034	289.99
8723.1	86.2199	230.119
8732.33	56.1424	177.304
8741.57	22.8442	127.759
8750.8	-10.9844	75.2752
8760.03	-42.1596	26.9974
8769.26	-69.0391	-17.9189
8778.49	-91.6937	-56.5269
8787.72	-110.444	-90.9686
8796.95	-126.697	-122.515
8806.18	-141.235	-153.767
8815.41	-154.483	-184.195
8824.64	-165.874	-214.364
8833.87	-175.43	-241.924
8843.1	-183.599	-269.223
8852.33	-189.605	-296.013
8861.57	-194.174	-320.895
8870.8	-77.3935	181.75
8880.03	696.926	3034.37
8889.26	2342.44	5615.24
8898.49	4519.11	7437.56
8907.72	6778.08	8767.61
8916.95	8816.39	9692.25
8926.18	10509.4	10326.4
8935.41	11842.1	10771.1
8944.64	12846	11080.8
8953.87	13516.7	11271.7
8963.1	13770	11332.3
8972.33	13526.2	11243.7
8981.57	12790.3	11004
8990.8	11649.1	10619.6
9000.03	10247.8	10118.1
9009.26	8737.16	9516.48
9018.49	7241.75	8825.14
9027.72	5851.03	8070.65
9036.95	4616.33	7285.73
9046.18	3552.78	6486.8
9055.41	2654.91	5694.78
9064.64	1922.47	4900.99
9073.87	1363.02	4124.98
9083.11	959.305	3396.75
9092.34	677.284	2729.04
9101.57	482.46	2126.76
9110.8	348.37	1595.16
9120.03	256.077	1178.69
9129.26	194.464	867.558
9138.49	153.884	655.819
9147.72	125.707	502.196
9156.95	100.98	384.81
9166.18	74.5026	298.091
9175.41	44.3665	226.795
9184.64	11.7973	165.605
9193.87	-21.6642	104.49
9203.1	-52.3504	50.7297
9212.34	-79.2587	2.30365
9221.57	-101.507	-40.198
9230.8	-119.38	-79.8941
9240.03	-133.527	-119.939
9249.26	-144.827	-161.037
9258.49	-154.706	-202.552
9267.72	-162.919	-244.798
9276.95	-169.713	-285.702
9286.18	-175.918	-325.267
9295.41	-181.09	-363.743
9304.64	-185.517	-401.149
9313.88	-70.7599	239.056
9323.11	696.902	3829.58
9332.34	2331.84	6612.86
9341.57	4494.66	8615.41
9350.8	6740.46	9990.37
9360.03	8767.08	10944.2
9369.26	10450.4	11601.9
9378.49	11775.9	12054.2
9387.72	12773.9	12360.4
9396.95	13440.5	12548.4
9406.18	13692.2	12607.8
9415.41	13450.1	12521.5
9424.64	12719.4	12285.6
9433.88	11586.8	11905.7
9443.11	10196.2	11391
9452.34	8696.19	10769.5
9461.57	7210.52	10055.7
9470.8	5827.21	9284.7
9480.03	4598.93	8465.09
9489.26	3540.93	7603.43
9498.49	2648.66	6712.8
9507.72	1920.19	5836.81
9516.95	1364.25	5025.16
9526.18	963.183	4256.29
9535.41	682.568	3507.1
9544.64	488.739	2780.08
9553.88	354.844	2121.64
9563.11	262.722	1589.31
9572.34	201.913	1184.91
9581.57	162.121	893.32
9590.8	135.282	672.166
9600.03	111.331	500.111
9609.26	85.1474	370.644
9618.49	54.7668	267.035
9627.72	21.2124	185.564
9636.95	-13.6457	118.931
9646.18	-46.4634	61.9713
9655.42	-75.8099	7.85194
9664.65	-99.8753	-41.2526
9673.88	-119.342	-88.6848
9683.11	-134.678	-137.509
9692.34	-147.511	-187.637
9701.57	-157.741	-239.095
9710.8	-166.416	-291.84
9720.03	-173.536	-344.095
9729.26	-179.766	-394.561
9738.49	-184.851	-444.627
9747.72	-189.365	-490.47
9756.95	-73.1767	306.803
9766.18	700.971	4709.04
9775.41	2346.89	7816.21
9784.65	4523.35	9917.97
9793.88	6783.45	11336
9803.11	8822.11	12302.9
9812.34	10514.5	12954.3
9821.57	11845.6	13403.1
9830.8	12847.3	13713.7
9840.03	13515.3	13904.2
9849.26	13766.4	13962.9
9858.49	13521.7	13874.6
9867.72	12786.5	13633.6
9876.95	11647	13246
9886.18	10247.1	12733.8
9895.42	8738.09	12109.2
9904.65	7244.78	11383.5
9913.88	5856.66	10598
9923.11	4623.94	9739.89
9932.34	3562.6	8841.67
9941.57	2666.51	7904.78
9950.8	1934.99	6946.87
9960.03	1374.95	6013.83
9969.26	970.437	5140.4
9978.49	686.569	4332.03
9987.72	490.045	3525.19
9996.95	354.591	2742.14
10006.2	260.909	2064.18
10015.4	197.723	1509.88
10024.6	156.809	1080.78
10033.9	128.938	757.171
10043.1	105.067	544.79
10052.3	78.9746	404.139
10061.6	50.6002	297.95
10070.8	19.7472	211.04
10080	-11.6165	137.602
10089.3	-41.8766	79.2545
10098.5	-68.5907	31.2122
10107.7	-92.1056	-13.9896
10117	-112.578	-59.8184
10126.2	-130.366	-111.003
10135.4	-145.438	-168.34
10144.6	-157.991	-230.183
10153.9	-168.622	-295.299
10163.1	-176.975	-361.976
10172.3	-183.8	-429.389
10181.6	-189.13	-497.25
10190.8	-193.88	-562.693
10200	-76.8447	370.919
10209.3	703.868	5527.3
10218.5	2363.08	8871.55
10227.7	4557.82	11018.5
10237	6835.69	12444.8
10246.2	8890.04	13403.2
10255.4	10593.8	14053.7
10264.6	11933.1	14499.3
10273.9	12940.8	14799
10283.1	13611.9	14982.4
10292.3	13863.7	15039.7
10301.6	13616.5	14954.5
10310.8	12875.9	14723.9
10320	11729	14349.1
10329.3	10320.4	13842.4
10338.5	8800.83	13221.5
10347.7	7296.66	12501.8
10357	5897.62	11707.9
10366.2	4656.51	10849.2
10375.4	3587.78	9933.57
10384.6	2686.05	8969.68
10393.9	1949.88	7975.68
10403.1	1386.92	6972.46
10412.3	979.863	6003.41
10421.6	694.404	5069.09
10430.8	496.625	4156.21
10440	360.603	3279.64
10449.3	267.333	2498.08
10458.5	205.566	1872.91
10467.7	165.578	1372.47
10477	138.527	980.536
10486.2	114.909	688.312
10495.4	90.2005	476.239
10504.6	61.3768	321.319
10513.9	29.4815	213.562
10523.1	-3.00732	139.501
10532.3	-34.1551	82.2555
10541.6	-62.1232	32.1808
10550.8	-87.0505	-15.1519
10560	-109.042	-67.4915
10569.3	-128.163	-126.415
10578.5	-144.844	-193.609
10587.7	-159.293	-266.493
10597	-171.31	-343.399
10606.2	-180.422	-421.855
10615.4	-186.882	-500.952
10624.6	-190.891	-578.809
10633.9	-194.65	-654.033
10643.1	-77.2316	426.124
10652.3	699.429	6333.69
10661.6	2349.47	9881.55
10670.8	4531.14	12079.6
10680	6796.53	13508.6
10689.3	8840.2	14454.3
10698.5	10536.7	15101.6
10707.7	11871	15532.1
10717	12875.3	15822.1
10726.2	13544.4	15998.7
10735.4	13795.3	16052.5
10744.6	13550.8	15967.3
10753.9	12814.9	15739.8
10763.1	11674.9	15374.4
10772.3	10274.7	14881.1
10781.6	8764.95	14261
10790.8	7271.18	13556
10800	5881.42	12761
10809.3	4647.74	11905.5
10818.5	3585.56	10981.9
10827.7	2689.15	9985.12
10837	1956.94	8946.91
10846.2	1395.81	7929.38
10855.4	990.349	6891.24
10864.6	705.631	5846.14
10873.9	506.365	4801.18
10883.1	367.735	3780.29
10892.3	271.384	2906.11
10901.6	206.005	2180.52
10910.8	161.856	1584.35
10920	130.693	1129.67
10929.3	104.847	789.755
10938.5	78.86	546.791
10947.7	49.7023	374.902
10957	18.5325	261.076
10966.2	-13.1216	183.177
10975.4	-43.624	120.246
10984.6	-72.1262	67.7572
10993.9	-96.2592	15.7947
11003.1	-117.016	-39.0127
11012.3	-134.489	-103.24
11021.6	-148.784	-176.79
11030.8	-160.052	-258.245
11040	-169.403	-344.893
11049.3	-177.204	-434.185
11058.5	-183.398	-526.381
11067.7	-188.329	-619.023
11077	-192.291	-707.609
11086.2	-76.0174	520.538
11095.4	698.909	7244.17
11104.6	2345.36	11022.8
11113.9	4522.59	13248
11123.1	6782.58	14701.5
11132.3	8821.37	15619.1
11141.6	10514.1	16243
11150.8	11846.5	16672.3
11160	12850.8	16961.8
11169.3	13521.7	17134.7
11178.5	13775.1	17189.2
11187.7	13532.5	17110.9
11197	12797.2	16893.7
11206.2	11657.2	16532.6
11215.4	10256.1	16044.9
11224.6	8745.44	15451.4
11233.9	7250.76	14763.2
11243.1	5860.94	13966.3
11252.3	4627.04	13079.7
11261.6	3564.26	12134.6
11270.8	2667.87	11132.7
11280	1936.06	10070.2
11289.3	1376.62	8955.46
11298.5	973.441	7831.18
11307.7	691.968	6700.82
11317	497.468	5491.73
11326.2	363.63	4272.78
11335.4	272.461	3184.7
11344.7	211.697	2281.97
11353.9	171.372	1582.08
11363.1	142.934	1074.59
11372.3	117.305	715.321
11381.6	89.9762	478.574
11390.8	58.5556	325.028
11400	23.9199	224.074
11409.3	-11.1971	151.634
11418.5	-43.7149	94.6514
11427.7	-72.344	42.7537
11437	-97.084	-8.74115
11446.2	-118.364	-69.1031
11455.4	-135.963	-141.442
11464.7	-150.724	-226.793
11473.9	-162.084	-322.068
11483.1	-170.551	-422.352
11492.3	-177.332	-525.308
11501.6	-182.677	-628.609
11510.8	-186.116	-730.146
11520	-189.171	-825.953
11529.3	-71.1777	550.502
11538.5	706.606	8102.98
11547.7	2359.99	12099.4
11557	4546.31	14381.9
11566.2	6816.06	15771.5
11575.4	8864.18	16678.3
11584.7	10565	17273.8
11593.9	11903.3	17670.4
11603.1	12911.5	17932.7
11612.3	13582.7	18090.2
11621.6	13834.3	18139.1
11630.8	13588.7	18065.6
11640	12850.5	17865.4
11649.3	11706.2	17533.2
11658.5	10301.2	17076.5
11667.7	8785.39	16501.5
11677	7285.17	15823.6
11686.2	5890.14	15058.2
11695.4	4651.07	14215.5
11704.7	3584.18	13264.3
11713.9	2683.87	12221.5
11723.1	1948.77	11123.8
11732.3	1385.42	9983.29
11741.6	977.573	8769.36
11750.8	691.113	7503.61
11760	492.803	6202.05
11769.3	355.076	4790.86
11778.5	260.152	3513.57
11787.7	196.428	2497.64
11797	154.401	1706.31
11806.2	124.948	1140.68
11815.4	100.363	755.471
11824.7	75.1374	505.833
11833.9	45.8009	352.861
11843.1	13.6305	261.38
11852.3	-18.6654	198.64
11861.6	-49.1038	145.358
11870.8	-76.0041	96.0541
11880	-98.9622	43.9677
11889.3	-117.623	-19.5977
11898.5	-133.712	-98.5928
11907.7	-147.345	-192.729
11917	-158.427	-297.794
11926.2	-168.45	-409.295
11935.4	-176.491	-522.677
11944.7	-182.424	-636.65
11953.9	-186.905	-750.316
11963.1	-191.11	-859.641
11972.3	-74.8028	633.231
11981.6	703.338	8849.52
11990.8	2358.22	13096.8
12000	4546.86	15331.8
12009.3	6819.73	16684
12018.5	8870.8	17534.6
12027.7	10573.6	18066.6
12037	11913.3	18423.1
12046.2	12922	18667.8
12055.4	13593.6	18815.9
12064.7	13846.3	18860.4
12073.9	13599.9	18791.3
12083.1	12860.6	18601.8
12092.3	11714.8	18295.7
12101.6	10307.2	17888
12110.8	8789.32	17370.9
12120	7287.34	16733.1
12129.3	5890.43	15997.6
12138.5	4650.26	15165.5
12147.7	3582.09	14247.9
12157	2681.63	13221.1
12166.2	1947.16	12057.8
12175.4	1384.86	10818.7
12184.7	978.931	9528.72
12193.9	694.868	8165.93
12203.1	498.274	6712.5
12212.3	361.879	5178.76
12221.6	267.883	3810.69
12230.8	205.405	2669.08
12240	164.689	1806.24
12249.3	135.342	1186.47
12258.5	109.955	769.648
12267.7	83.6664	503.532
12277	53.1827	341.546
12286.2	20.1929	241.464
12295.4	-11.8705	178.72
12304.7	-42.1108	130.796
12313.9	-69.8209	84.0787
12323.1	-93.8021	31.064
12332.3	-114.132	-34.2418
12341.6	-130.884	-118.102
12350.8	-145.549	-218.398
12360	-156.505	-332.25
12369.3	-165.25	-454.201
12378.5	-172.429	-579.301
12387.7	-178.479	-704.467
12397	-183.509	-827.955
12406.2	-188.956	-944.95
12415.4	-73.0163	684.73
12424.7	704.13	9666.14
12433.9	2357.18	14129
12443.1	4543.76	16329.8
12452.3	6814.24	17598.8
12461.6	8863.4	18367.3
12470.8	10564.3	18873.2
12480	11902.5	19213.1
12489.3	12909.1	19440.7
12498.5	13579.4	19579.1
12507.7	13831	19622.1
12517	13584.1	19559.5
12526.2	12843.2	19385.1
12535.4	11696.9	19100.7
12544.7	10288.6	18711.2
12553.9	8770.25	18226.1
12563.1	7267.96	17651.4
12572.3	5870.95	16977.7
12581.6	4632.14	16186.6
12590.8	3566.04	15296.9
12600	2666.68	14274.5
12609.3	1932.83	13125.2
12618.5	1371.27	11853.7
12627.7	966.494	10439.7
12637	682.432	8939.81
12646.2	485.694	7337.89
12655.4	349.588	5610.6
12664.7	255.009	4050.17
12673.9	192.037	2767.17
12683.1	151.205	1805.08
12692.3	122.784	1127.91
12701.6	98.1203	690.47
12710.8	72.8897	448.373
12720	43.8691	323.037
12729.3	12.027	258.381
12738.5	-19.9559	217.85
12747.7	-48.54	178.438
12757	-73.9175	132.924
12766.2	-95.708	74.5531
12775.4	-114.698	-1.41714
12784.7	-131.508	-96.7889
12793.9	-146.943	-210.128
12803.1	-160.239	-336.426
12812.3	-171.847	-470.037
12821.6	-181.165	-606.675
12830.8	-188.81	-743.411
12840	-195.26	-878.201
12849.3	-200.381	-1005.71
12858.5	-83.4233	755.281
12867.7	701.015	10570.8
12877	2369.71	15223.1
12886.2	4577.4	17281.5
12895.4	6870.41	18444.6
12904.7	8938.96	19172.4
12913.9	10656.7	19652.9
12923.1	12008.9	19972.7
12932.3	13026.5	20182.9
12941.6	13703.7	20309.8
12950.8	13957.6	20350.4
12960	13708.9	20292.5
12969.3	12962.7	20133.4
12978.5	11806.7	19870.2
12987.7	10387	19503.3
12997	8856.92	19044.4
13006.2	7343.13	18499.9
13015.4	5935.61	17866.2
13024.7	4687.21	17154.8
13033.9	3611.83	16339.9
13043.1	2705.06	15370.7
13052.3	1964.87	14253.8
13061.6	1399.26	12951.3
13070.8	990.05	11470.4
13080	703.15	9771.76
13089.3	503.658	7895.26
13098.5	365.534	5924.4
13107.7	269.524	4165.56
13117	204.395	2781.49
13126.2	160.971	1771.01
13135.4	131.116	1096.12
13144.7	105.805	674.631
13153.9	79.8386	437.246
13163.1	50.1894	313.11
13172.3	18.7351	250.444
13181.6	-13.3777	211.517
13190.8	-43.9968	176.766
13200	-71.5945	134.098
13209.3	-94.8867	77.8146

## Sheet: ring-down
time	no seeding	with seeding
43781.7	-75.8036	2.618
43790.9	-95.2033	-93.1804
43800.1	-110.864	-200.176
43809.4	-124.688	-316.538
43818.6	-136.403	-435.871
43827.8	-145.581	-555.719
43837.1	-153.17	-672.591
43846.3	-158.927	-783.666
43855.5	-162.875	-887.916
43864.8	-165.33	-983.244
43874	-41.5739	707.94
43883.2	776.432	11150.7
43892.4	2515.14	23440
43901.7	4815.09	27035.4
43910.9	7204.41	28244.7
43920.1	9361.28	28786.9
43929.4	11152.5	29075.5
43938.6	12561.6	29255.7
43947.8	13620.7	29371.2
43957.1	14326.7	29442.2
43966.3	14593.5	29471.2
43975.5	14338.8	29454.4
43984.8	13566.4	29388.2
43994	12368.1	29265
44003.2	10893.5	29079
44012.4	9301.35	28813.5
44021.7	7724.64	28426.7
44030.9	6257.25	27871.7
44040.1	4954.17	27055.7
44049.4	3832.22	25852.4
44058.6	2886.19	24006
44067.8	2110.19	21222.7
44077.1	1499.08	17463
44086.3	1034.14	13077
44095.5	691.455	8920.17
44104.8	447.131	5703.11
44114	278.426	3510.18
44123.2	166.513	2113.53
44132.4	95.6322	1277.31
44141.7	54.3141	814.795
44150.9	31.7401	590.351
44160.1	20.8587	507.185
44169.4	16.7777	499.678
44178.6	15.1115	521.524
44187.8	13.8422	543.227
44197.1	11.7563	545.058
44206.3	8.98063	522.078
44215.5	4.92235	476.735
44224.8	-0.0657723	412.466
44234	-5.83905	331.265
44243.2	-11.7855	237.713
44252.4	-19.7413	133.597
44261.7	-27.5099	23.3052
44270.9	-35.3488	-89.8147
44280.1	-43.2006	-200.938
44289.4	-50.858	-308.275
44298.6	-56.7385	-410.502
44307.8	-62.0515	-506.255
44317.1	-41.5556	120.141
44326.3	124.628	4265.68
44335.5	484.284	12692.9
44344.8	962.267	20530.2
44354	1458.83	24334
44363.2	1906.3	26029.8
44372.4	2278.18	26910.1
44381.7	2571.42	27417
44390.9	2792.73	27728.8
44400.1	2940.49	27913.8
44409.4	2995.86	27983.5
44418.6	2941.69	27929.5
44427.8	2778.02	27737.3
44437.1	2524.99	27379.7
44446.3	2214.46	26806.8
44455.5	1879.59	25948.5
44464.8	1548.03	24685.9
44474	1239.52	22801.3
44483.2	966.12	20181.4
44492.4	730.793	16791.9
44501.7	532.042	13011.5
44510.9	369.115	9475.31
44520.1	241.082	6586.2
44529.4	143.286	4383.74
44538.6	71.7798	2767.35
44547.8	22.0323	1627.82
44557.1	-10.5285	856.188
44566.3	-29.8065	360.585
44575.5	-39.4243	63.1425
44584.8	-42.2208	-96.5364
44594	-41.1027	-167.443
44603.2	-37.9278	-183.103
44612.4	-33.808	-169.663
44621.7	-29.4565	-146.284
44630.9	-25.8392	-124.332
44640.1	-23.5159	-112.13
44649.4	-22.0104	-112.203
44658.6	-22.6653	-123.963
44667.8	-24.2037	-147.163
44677.1	-26.9424	-181.419
44686.3	-29.0511	-223.966
44695.5	-31.3416	-273.706
44704.8	-33.0599	-326.744
44714	-34.6111	-380.677
44723.2	-36.4419	-434.779
44732.4	-38.4437	-486.839
44741.7	-40.7284	-536.983
44750.9	-42.6249	-583.584
44760.1	-32.9162	-230.823
44769.4	39.0054	2065.43
44778.6	194.436	6793.06
44787.8	401.389	12891.1
44797.1	615.999	18345.8
44806.3	809.255	21758
44815.5	969.768	23660.5
44824.8	1096.92	24770.5
44834	1192.77	25448.3
44843.2	1256.92	25835.4
44852.4	1282.04	25967.7
44861.7	1259.81	25832
44870.9	1190.61	25392.1
44880.1	1082	24572
44889.4	947.643	23282.3
44898.6	802.524	21400.4
44907.8	658.744	18818.8
44917.1	524.812	15689.9
44926.3	407.128	12478.7
44935.5	306.979	9572.75
44944.8	223.376	7102.03
44954	154.756	5075.05
44963.2	101.107	3480.28
44972.4	60.2598	2269.26
44981.7	29.4915	1379.86
44990.9	8.27346	751.617
45000.1	-6.5248	324.786
45009.4	-15.909	48.9587
45018.6	-21.3062	-118.21
45027.8	-24.2158	-210.919
45037.1	-24.923	-255.221
45046.3	-25.581	-268.914
45055.5	-25.5978	-266.07
45064.8	-24.9932	-257.362
45074	-23.6141	-248.477
45083.2	-21.9529	-243.661
45092.4	-19.9433	-244.291
45101.7	-17.7245	-248.551
45110.9	-15.4093	-256.105
45120.1	-14.0062	-267.156
45129.4	-13.6422	-283.429
45138.6	-14.2367	-303.417
45147.8	-14.7684	-324.785
45157.1	-14.8675	-347.016
45166.3	-14.521	-369.113
45175.5	-13.9706	-390.49
45184.8	-13.3824	-410.124
45194	-12.6683	-427.591
45203.2	-5.54446	-192.909
45212.4	33.3093	1280.46
45221.7	114.495	4302.27
45230.9	221.205	8231.37
45240.1	332.336	12245.5
45249.4	432.412	15691.7
45258.6	515.591	18266.5
45267.8	581.509	20023.6
45277.1	631.063	21173.8
45286.3	664.431	21859.3
45295.5	676.417	22089.6
45304.8	663.633	21820.6
45314	627.213	21010.8
45323.2	571.507	19606.9
45332.4	503.024	17621.9
45341.7	429.306	15215.4
45350.9	357.085	12664.8
45360.1	289.593	10221.7
45369.4	229.794	8042.74
45378.6	178.165	6170.53
45387.8	134.142	4592.17
45397.1	97.5509	3299.42
45406.3	68.2636	2281.71
45415.5	46.2542	1508.9
45424.8	30.1475	941.002
45434	19.3219	539.132
45443.2	13.406	265.189
45452.4	9.97775	87.2754
45461.7	8.67262	-21.445
45470.9	8.40463	-83.2547
45480.1	9.66813	-114.072
45489.4	11.6673	-125.46
45498.6	14.4901	-125.753
45507.8	17.5511	-120.317
45517.1	20.4813	-113.675
45526.3	21.3626	-109.727
45535.5	21.5077	-109.115
45544.8	20.7256	-113.024
45554	20.056	-120.686
45563.2	18.0433	-132.245
45572.4	16.6914	-145.716
45581.7	15.5725	-159.995
45590.9	14.779	-175.122
45600.1	13.6754	-189.873
45609.4	12.3874	-205.595
45618.6	11.3725	-221.77
45627.8	9.85825	-235.655
45637.1	8.34474	-248.586
45646.3	10.089	-97.7193
45655.5	29.4367	852.71
45664.8	71.829	2801.44
45674	128.162	5333.4
45683.2	187.266	7931.44
45692.4	240.871	10260.6
45701.7	285.069	12171.8
45710.9	320.057	13645.4
45720.1	346.817	14726.4
45729.4	364.603	15421.1
45738.6	370.682	15658.6
45747.8	363.407	15367.8
45757.1	343.627	14545.9
45766.3	312.834	13261.5
45775.5	276.244	11664.3
45784.8	237.087	9926.81
45794	199.017	8207.38
45803.2	164.214	6612.37
45812.4	133.395	5200.34
45821.7	107.279	3987.23
45830.9	85.442	2966.15
45840.1	67.369	2130.25
45849.4	53.0432	1473.48
45858.6	42.1148	977.426
45867.8	33.7169	614.472
45877.1	27.3543	360.069
45886.3	22.5419	187.834
45895.5	19.5173	76.5718
45904.8	17.8552	10.0693
45914	16.8291	-27.1849
45923.2	17.2435	-45.1036
45932.4	17.4243	-49.9155
45941.7	17.8777	-48.8567
45950.9	17.827	-45.7656
45960.1	17.5215	-43.7123
45969.4	16.7628	-43.119
45978.6	15.8565	-44.7134
45987.8	15.3683	-48.0476
45997.1	15.1602	-51.8146
46006.3	14.6256	-57.6206
46015.5	14.1241	-63.1808
46024.8	13.5121	-71.2395
46034	12.5563	-78.7323
46043.2	11.7204	-86.4019
46052.4	10.7617	-93.86
46061.7	10.8103	-101.588
46070.9	11.6062	-109.627
46080.1	13.5633	-117.699
46089.4	17.5581	-20.0717
46098.6	31.4471	591.847
46107.8	56.9138	1848.03
46117.1	89.6949	3482.4
46126.3	123.183	5156.91
46135.5	153.247	6658.33
46144.8	177.115	7901.17
46154	195.358	8877.32
46163.2	208.71	9612.3
46172.4	216.298	10097.4
46181.7	217.572	10267
46190.9	211.883	10064.1
46200.1	200.124	9496.89
46209.4	182.678	8632.57
46218.6	163.126	7582.11
46227.8	143.386	6457.54
46237.1	125.22	5348.86
46246.3	108.185	4321.01
46255.5	93.5363	3410.36
46264.8	81.2648	2627.04
46274	70.333	1967.43
46283.2	59.2618	1426.67
46292.4	50.3357	1000.71
46301.7	42.4816	676.541
46310.9	35.3723	438.299
46320.1	29.8239	269.685
46329.4	25.3842	154.718
46338.6	21.8802	79.6154
46347.8	19.4103	33.0343
46357.1	18.0269	5.44908
46366.3	18.2403	-10.0481
46375.5	19.276	-17.3183
46384.8	20.7082	-19.9745
46394	22.4669	-20.5731
46403.2	24.8114	-20.5653
46412.4	27.1818	-21.3996
46421.7	29.2399	-22.6622
46430.9	29.5881	-26.1328
46440.1	29.3065	-29.7335
46449.4	28.3199	-34.1525
46458.6	26.0221	-39.5973
46467.8	23.2733	-46.1843
46477.1	19.3452	-54.0525
46486.3	15.6023	-62.23
46495.5	12.4967	-71.2443
46504.8	10.2212	-79.5145
46514	7.97614	-86.9914
46523.2	5.55587	-94.0235
46532.5	5.52788	-28.8003
46541.7	11.2711	386.036
46550.9	24.173	1240.2
46560.1	41.9473	2352.25
46569.4	61.257	3493.44
46578.6	79.6155	4518.18
46587.8	95.329	5366.95
46597.1	108.09	6035.89
46606.3	118.636	6541.68
46615.5	125.739	6876.49
46624.8	128.776	6994.39
46634	127.34	6857.72
46643.2	122.136	6471.49
46652.4	113.279	5882.77
46661.7	103.021	5167.91
46670.9	91.4595	4400.59
46680.1	79.5345	3643.74
46689.4	67.6699	2941.01
46698.6	56.6843	2317.43
46707.8	47.2107	1780.59
46717.1	39.8567	1327.54
46726.3	33.8385	955.419
46735.5	29.8843	662.533
46744.8	26.9423	439.789
46754	25.3837	277.4
46763.2	23.5076	163.635
46772.5	21.5596	87.3361
46781.7	19.5118	37.8089
46790.9	17.7909	7.96087
46800.1	15.4872	-9.208
46809.4	13.1003	-17.8911
46818.6	11.1333	-21.6793
46827.8	9.37752	-21.4425
46837.1	7.79133	-19.4824
46846.3	6.39433	-17.4563
46855.5	5.80986	-16.9014
46864.8	6.48366	-17.0786
46874	7.05043	-19.2088
46883.2	7.9613	-21.2678
46892.5	9.11203	-24.1641
46901.7	10.8929	-27.0145
46910.9	12.7409	-30.0997
46920.1	14.8468	-32.1645
46929.4	16.6375	-33.6921
46938.6	18.68	-33.8499
46947.8	20.2956	-34.1404
46957.1	21.6275	-35
46966.3	21.2236	-37.2041
46975.5	21.212	9.45727
46984.8	24.061	298.117
46994	31.6836	890.578
47003.2	41.3478	1662.33
47012.5	51.4031	2455.37
47021.7	60.246	3165.44
47030.9	68.4986	3752.04
47040.1	75.1203	4213.26
47049.4	80.5299	4559.17
47058.6	83.8439	4786.98
47067.8	85.3645	4866.64
47077.1	83.6007	4770.36
47086.3	78.9674	4502
47095.5	71.5591	4093.55
47104.8	62.7696	3596.81
47114	53.37	3063.4
47123.2	44.9527	2535.79
47132.5	38.1926	2045.87
47141.7	32.463	1611.37
47150.9	27.863	1237.97
47160.1	25.1971	923.864
47169.4	22.9913	666.757
47178.6	21.8184	465.189
47187.8	20.3062	311.523
47197.1	19.639	198.789
47206.3	19.2896	119.661
47215.5	18.5801	66.1361
47224.8	17.8507	32.4478
47234	17.7094	12.6559
47243.2	16.7452	2.05108
47252.5	15.4467	-3.51365
47261.7	14.1182	-6.64508
47270.9	13.0921	-8.26974
47280.1	12.1668	-8.68568
47289.4	12.14	-9.47338
47298.6	12.1519	-11.1214
47307.8	12.2838	-13.7064
47317.1	11.4723	-17.6796
47326.3	10.8986	-22.6738
47335.5	10.3051	-28.1318
47344.8	9.55634	-32.8995
47354	9.34662	-36.7765
47363.2	9.89126	-40.6864
47372.5	11.7749	-43.4642
47381.7	12.4184	-45.2396
47390.9	12.0735	-46.6624
47400.1	11.7396	-48.4171
47409.4	10.8643	-49.7657
47418.6	9.9766	-16.802
47427.8	11.6317	181.167
47437.1	16.4765	585.359
47446.3	22.8391	1112.09
47455.5	29.1799	1652.98
47464.8	34.3076	2139.07
47474	38.8701	2541.66
47483.2	42.2884	2857.61
47492.5	46.1368	3095.88
47501.7	49.3471	3253.01
47510.9	51.6415	3309.46
47520.1	52.3135	3246.08
47529.4	51.4588	3063.43
47538.6	48.3106	2785.3
47547.8	44.1768	2446.4
47557.1	39.2263	2083.65
47566.3	33.518	1725.7
47575.5	28.0064	1393.29
47584.8	22.9599	1099.03
47594	18.6327	845.73
47603.2	14.4139	631.397
47612.5	11.7937	455.344
47621.7	8.72467	315.87
47630.9	6.0707	210.274
47640.1	4.43992	132.093
47649.4	3.66104	77.1876
47658.6	3.38554	39.3321
47667.8	3.98612	14.9149
47677.1	4.9972	0.0487956
47686.3	6.52342	-7.3983
47695.5	7.28585	-10.1547
47704.8	7.67357	-10.64
47714	7.4228	-9.3661
47723.2	6.78417	-6.99651
47732.5	4.69161	-5.26282
47741.7	3.65441	-4.1434
47750.9	2.936	-3.58413
47760.1	3.665	-3.68697
47769.4	5.15933	-3.76407
47778.6	6.91104	-4.39189
47787.8	9.12809	-5.00929
47797.1	10.2652	-7.11174
47806.3	11.5147	-8.94015
47815.5	11.8962	-10.787
47824.8	12.9897	-12.5991
47834	13.7841	-13.7701
47843.2	14.0925	-14.9729
47852.5	14.5919	-16.8499
47861.7	14.4914	4.34338
47870.9	14.7888	140.664
47880.1	15.2983	419.634
47889.4	16.7381	783.525
47898.6	18.6184	1157.47
47907.8	19.7591	1492.55
47917.1	21.0926	1770.7
47926.3	22.3147	1989.76
47935.5	23.3926	2153.69
47944.8	23.9297	2261.99
47954	23.6345	2298.84
47963.2	22.5079	2252.11
47972.5	19.8058	2123.44
47981.7	17.1738	1929.07
47990.9	15.7684	1693.84
48000.1	15.1344	1442.36
48009.4	15.2447	1194.12
48018.6	15.5887	963.124
48027.8	15.3151	758.304
48037.1	14.3561	582.448
48046.3	12.5056	434.879
48055.5	10.4025	314.099
48064.8	9.18434	218.957
48074	8.0634	145.027
48083.2	7.77412	89.3204
48092.5	7.3638	49.3292
48101.7	7.50106	22.3378
48110.9	7.7477	5.20109
48120.1	7.74552	-5.39396
48129.4	7.34657	-11.3883
48138.6	6.75122	-13.9811
48147.8	6.85624	-14.8646
48157.1	7.51907	-14.3271
48166.3	8.84844	-13.3296
48175.5	9.84187	-12.0012
48184.8	10.1638	-12.2292
48194	10.2954	-12.771
48203.2	8.83415	-14.5444
48212.5	7.17076	-16.5271
48221.7	6.27105	-18.8217
48230.9	5.46829	-21.4426
48240.1	6.00248	-25.1124
48249.4	6.50896	-28.6262
48258.6	6.78746	-31.1012
48267.8	7.81883	-32.3386
48277.1	7.93462	-32.8322
48286.3	8.57958	-31.2361
48295.5	9.31256	-28.6544
48304.8	10.4846	-9.92147
48314	11.9795	88.6666
48323.2	14.4814	287.555
48332.5	17.8487	546.22
48341.7	20.9239	811.831
48350.9	23.0726	1049.78
48360.1	24.501	1246.09
48369.4	24.4283	1399.28
48378.6	24.5008	1512.62
48387.8	23.889	1585.83
48397.1	23.8521	1610.38
48406.3	23.9534	1576.92
48415.5	23.6486	1487.72
48424.8	22.5234	1352.58
48434	21.5253	1189.05
48443.2	20.0521	1013.51
48452.5	17.9517	841.078
48461.7	16.3978	680.837
48470.9	15.3935	538.413
48480.1	14.5709	415.671
48489.4	14.2423	313.004
48498.6	13.8312	228.073
48507.8	13.1223	161.413
48517.1	12.0926	110.053
48526.3	10.9461	71.8771
48535.5	9.80269	43.3165
48544.8	9.77026	23.4651
48554	9.56447	11.5748
48563.2	10.0469	4.3094
48572.5	11.0744	1.00021
48581.7	11.8191	0.92777
48590.9	11.6717	1.90586
48600.2	10.8392	2.36172
48609.4	10.7025	2.32226
48618.6	10.2741	1.78284
48627.8	10.429	0.558988
48637.1	11.4116	-1.59371
48646.3	12.4279	-3.16451
48655.5	13.1435	-3.67362
48664.8	13.4103	-4.35513
48674	13.999	-4.17493
48683.2	13.7804	-4.70811
48692.5	13.3614	-5.04588
48701.7	12.648	-6.17086
48710.9	11.9911	-7.47771
48720.1	10.6438	-9.01812
48729.4	9.41574	-10.8089
48738.6	8.04619	-12.5677
48747.8	6.7709	-3.49491
48757.1	5.25525	61.8612
48766.3	4.92757	196.674
48775.5	5.88833	372.31
48784.8	7.06378	551.811
48794	7.983	712.71
48803.2	9.00048	846.395
48812.5	9.24551	950.621
48821.7	8.85239	1030.29
48830.9	7.39675	1083.87
48840.1	5.83971	1103.15
48849.4	4.48117	1081.63
48858.6	3.17818	1021.27
48867.8	1.84609	927.699
48877.1	1.15227	814.348
48886.3	-0.100053	692.129
48895.5	-1.18114	571.978
48904.8	-2.66994	460.4
48914	-3.37056	362.187
48923.2	-3.62025	277.626
48932.5	-3.77645	205.987
48941.7	-3.02911	146.587
48950.9	-1.34714	99.2551
48960.2	-0.290159	63.0815
48969.4	0.81379	36.7227
48978.6	2.09116	18.4546
48987.8	3.66253	5.65203
48997.1	4.84061	-2.65533
49006.3	6.94559	-7.90504
49015.5	8.49749	-11.3114
49024.8	10.1063	-11.8118
49034	10.4159	-10.1285
49043.2	10.9511	-7.66997
49052.5	11.0668	-4.06466
49061.7	12.058	-0.803612
49070.9	12.6056	1.77048
49080.2	12.8716	3.80031
49089.4	12.9608	5.38205
49098.6	12.0459	6.57589
49107.8	10.5211	6.76019
49117.1	9.01998	5.22247
49126.3	7.89349	3.0879
49135.5	7.29156	1.08248
49144.8	6.70461	-1.61354
49154	6.65625	-2.98046
49163.2	6.76886	-3.54707
49172.5	7.17439	-4.00989
49181.7	7.23636	-4.14643
49190.9	7.47221	4.16422
49200.1	7.52801	52.3974
49209.4	7.84036	150.351
49218.6	8.39695	277.318
49227.8	8.66526	408.355
49237.1	9.19658	526.489
49246.3	9.08012	623.956
49255.5	8.55114	699.989
49264.8	8.98727	755.814
49274	9.42891	790.681
49283.2	9.96221	800.163
49292.5	11.622	781.283
49301.7	13.6266	735.104
49310.9	15.659	667.434
49320.2	17.6922	586.476
49329.4	19.6317	499.28
49338.6	21.4882	413.166
49347.8	22.1066	333.681
49357.1	22.6587	264.262
49366.3	22.3006	205.176
49375.5	21.2875	156.315
49384.8	19.4147	117.527
49394	18.3259	86.8745
49403.2	17.9338	62.8852
49412.5	17.6422	44.2739
49421.7	17.3943	30.1758
49430.9	17.4254	19.5595
49440.2	17.2474	12.7805
49449.4	16.2578	8.68226
49458.6	14.549	5.18464
49467.8	13.2677	2.8915
49477.1	11.4966	1.00598
49486.3	9.73253	0.0439723
49495.5	7.69062	-1.11659
49504.8	6.37743	-2.11455
49514	4.79525	-2.8497
49523.2	3.33602	-3.4132
49532.5	2.06874	-4.33681
49541.7	1.8408	-5.20758
49550.9	1.5781	-6.85699
49560.2	1.92128	-7.69205
49569.4	3.2805	-9.87511
49578.6	5.34154	-11.5936
49587.8	6.82506	-12.4083
49597.1	8.28017	-12.2028
49606.3	9.23662	-12.3059
49615.5	9.27367	-12.2824
49624.8	7.63937	-13.9587
49634	6.71325	-10.58
49643.2	5.28838	20.8268
49652.5	4.69056	87.9031
49661.7	3.83646	176.719
49670.9	2.99349	268.895
49680.2	1.91556	351.188
49689.4	1.22867	419.405
49698.6	0.880287	471.735
49707.8	1.60407	509.958
49717.1	2.95415	534.898
49726.3	5.37734	544.508
49735.5	7.46824	534.579
49744.8	9.73681	506.312
49754	10.4385	462.457
49763.2	10.0521	408.532
49772.5	8.67856	348.976
49781.7	7.58415	290.287
49790.9	6.27376	236.088
49800.2	5.31772	188.775
49809.4	5.31091	148.009
49818.6	5.63428	114.796
49827.8	5.03911	87.6929
49837.1	4.56085	65.9198
49846.3	5.03894	47.8825
49855.5	5.41412	34.3703
49864.8	5.77465	23.0833
49874	7.0554	14.9792
49883.2	8.25543	9.49512
49892.5	9.86052	6.49297
49901.7	10.2844	4.68943
49910.9	10.6755	4.7439
49920.2	10.8226	4.23191
49929.4	10.8077	5.64489
49938.6	10.0382	7.35148
49947.8	8.97635	9.09536
49957.1	7.30139	10.4812
49966.3	5.88315	11.266
49975.5	5.07583	11.9729
49984.8	4.83347	11.8284
49994	4.22544	11.4878
50003.2	3.22882	11.3043
50012.5	2.27657	10.5557
50021.7	1.13762	9.43278
50030.9	-0.534677	7.42776
50040.2	-1.43065	5.45287
50049.4	-0.729742	1.63228
50058.6	0.855831	-2.37655
50067.8	1.97422	-4.86127
50077.1	3.41708	-1.8069
50086.3	4.88139	21.5371
50095.5	6.37566	70.7111
50104.8	8.31252	135.478
50114	11.0374	202.595
50123.2	13.531	262.938
50132.5	15.4057	313.175
50141.7	16.6327	352.806
50150.9	17.0252	383.56
50160.2	16.3606	402.776
50169.4	15.4946	410.27
50178.6	14.0864	402.475
50187.8	13.7172	379.499
50197.1	13.4363	343.77
50206.3	13.3072	300.972
50215.5	13.9033	255.255
50224.8	14.7318	210.558
50234	15.8461	169.698
50243.2	15.9688	132.947
50252.5	15.3356	101.761
50261.7	15.02	76.3503
50270.9	14.195	56.558
50280.2	12.5402	41.2746
50289.4	10.6374	30.2065
50298.6	8.61196	22.4606
50307.8	6.51954	16.7676
50317.1	4.72457	11.3134
50326.3	3.89814	7.07458
50335.5	3.14887	3.07211
50344.8	2.55742	-0.413378
50354	2.54702	-3.70793
50363.2	2.70874	-6.61813
50372.5	3.0897	-9.37386
50381.7	3.23919	-11.4489
50390.9	3.2062	-12.0945
50400.2	3.31253	-12.6864
50409.4	3.38292	-11.391
50418.6	3.37065	-9.50776
50427.8	4.32082	-6.93304
50437.1	6.05105	-4.56311
50446.3	8.27179	-1.48763
50455.5	10.342	1.11398
50464.8	12.8823	3.31478
50474	13.9756	4.71931
50483.2	14.589	5.15072
50492.5	14.6695	4.481
50501.7	15.3875	2.74191
50510.9	15.8633	1.60186
50520.2	16.616	3.63292
50529.4	16.1817	19.4531
50538.6	15.67	52.7623
50547.8	14.0181	97.45
50557.1	12.8604	142.735
50566.3	11.6557	183.07
50575.5	11.1313	217.46
50584.8	10.5954	244.44
50594	10.0346	264.999
50603.2	10.2411	278.383
50612.5	9.88305	282.905
50621.7	9.14872	276.917
50630.9	8.57978	260.527
50640.2	8.40495	234.94
50649.4	8.21702	204.266
50658.6	8.51409	172.027
50667.8	8.93454	140.597
50677.1	10.0754	112.145
50686.3	10.8371	87.7807
50695.5	11.1648	68.9673
50704.8	10.8031	53.8214
50714	10.383	42.4297
50723.2	9.66273	34.6935
50732.5	8.7156	28.9694
50741.7	8.68214	26.0063
50750.9	9.22831	24.2097
50760.2	9.68482	23.3033
50769.4	10.1027	21.8721
50778.6	9.92265	19.5517
50787.8	8.0779	16.8465
50797.1	6.27284	14.8043
50806.3	4.61524	11.339
50815.5	2.99154	8.69177
50824.8	1.53973	6.54914
50834	1.50276	5.65367
50843.2	1.78213	4.12817
50852.5	2.55498	4.60463
50861.7	2.60208	4.57389
50870.9	2.65422	5.22944
50880.2	2.92087	6.25152
50889.4	3.28818	7.48892
50898.6	3.23786	8.33245
50907.8	3.36743	9.10737
50917.1	3.20627	9.07876
50926.3	3.33769	9.01483
50935.5	3.26101	7.55535
50944.8	4.22951	5.26027
50954	5.5462	2.25611
50963.2	6.06995	1.15324
50972.5	6.59562	10.9219
50981.7	7.29933	33.6107
50990.9	8.19385	64.4742
51000.2	8.9626	96.4501
51009.4	9.58197	126.03
51018.6	10.5235	151.117
51027.9	10.4381	171.153
51037.1	9.73865	186.084
51046.3	8.07377	196.293
51055.5	7.32732	200.15
51064.8	5.82614	197.852
51074	5.07513	188.454
51083.2	5.2743	172.486
51092.5	5.98258	152.771
51101.7	5.85315	130.573
51110.9	5.03112	108.04
51120.2	3.5705	86.3858
51129.4	1.87224	66.3819
51138.6	-0.276287	49.7425
51147.9	-1.30352	34.8346
51157.1	-1.69932	23.4822
51166.3	-1.59914	14.1396
51175.5	-1.87704	7.46192
51184.8	-1.89992	2.11122
51194	-2.43423	-0.172373
51203.2	-2.77694	-1.76023
51212.5	-2.49204	-2.5274
51221.7	-1.06245	-2.6372
51230.9	1.44388	-1.99855
51240.2	3.47092	-0.768311
51249.4	5.335	0.397991
51258.6	6.9401	1.84174
51267.8	7.64215	2.00006
51277.1	7.53576	3.12617
51286.3	7.74948	3.03789
51295.5	8.9341	3.12019
51304.8	10.5338	2.59631
51314	12.0164	2.08615
51323.2	14.0206	2.44294
51332.5	15.4611	3.01545
51341.7	16.251	4.74181
51350.9	15.9957	6.23799
51360.2	15.4369	8.62661
51369.4	14.6157	10.6938
51378.6	13.3208	11.899
51387.9	12.6462	11.1559
51397.1	11.9785	9.95699
51406.3	11.8104	10.9621
51415.5	11.241	18.3398
51424.8	10.9973	34.849
51434	10.3925	56.6962
51443.2	9.76309	78.738
51452.5	9.33019	97.9189
51461.7	9.47705	113.231
51470.9	9.98045	125.613
51480.2	10.9135	135.96
51489.4	12.2271	144.6
51498.6	13.5146	149.57
51507.9	14.6065	150.528
51517.1	15.0202	146.625
51526.3	14.9269	136.624
51535.5	13.7007	123.038
51544.8	12.0369	106.66
51554	10.4515	90.3686
51563.2	9.71645	74.3689
51572.5	9.43001	60.4517
51581.7	9.47677	46.5868
51590.9	9.68467	34.7122
51600.2	9.61535	25.3301
51609.4	10.2363	19.1423
51618.6	11.1599	14.9352
51627.8	12.4781	13.2238
51637.1	13.9566	13.6019
51646.3	15.3789	14.7749
51655.5	15.848	16.8729
51664.8	14.9594	19.008
51674	13.4948	19.671
51683.2	11.3407	18.8697
51692.5	8.20583	16.0947
51701.7	5.98987	11.3912
51710.9	4.50109	6.10495
51720.2	3.27673	1.62259
51729.4	2.31092	-1.92022
51738.6	2.41797	-4.60177
51747.9	2.96425	-7.56609
51757.1	3.01022	-8.6361
51766.3	3.29048	-9.27385
51775.5	3.90229	-8.53696
51784.8	4.20404	-6.35261
51794	4.02313	-3.53339
51803.2	3.78458	-0.624404
51812.5	3.68251	2.08923
51821.7	3.2521	4.37788
51830.9	2.90861	6.74662
51840.2	3.33706	9.16883
51849.4	4.08058	11.4937
51858.6	4.55482	16.9925
51867.9	4.88528	27.7298
51877.1	4.57214	41.2591
51886.3	3.50811	55.9698
51895.5	2.37907	68.8983
51904.8	1.76397	79.5337
51914	1.4744	88.0747
51923.2	1.41119	94.377
51932.5	1.1333	98.1252
51941.7	1.20653	98.2035
51950.9	1.68092	95.3156
51960.2	1.66425	90.2248
51969.4	1.66381	82.0152
51978.6	1.60795	72.4665
51987.9	1.68093	61.4802
51997.1	1.60438	51.5011
52006.3	0.878756	41.9146
52015.5	0.889472	33.5211
52024.8	0.716624	25.8856
52034	-0.180545	18.9187
52043.2	-0.408764	12.5675
52052.5	-0.221869	8.89761
52061.7	0.104312	6.62493
52070.9	1.28893	5.37622
52080.2	2.88326	5.27722
52089.4	4.52732	5.18646
52098.6	5.93209	5.3953
52107.9	7.59635	5.11941
52117.1	8.6638	4.67857
52126.3	10.5577	5.84877
52135.5	12.0044	7.04596
52144.8	13.4897	9.36064
52154	14.2837	10.6725
52163.2	14.8354	12.8597
52172.5	14.375	14.5006
52181.7	12.9097	15.5676
52190.9	11.9347	16.5338
52200.2	11.5751	17.7552
52209.4	11.6409	17.9098
52218.6	12.7405	17.311
52227.9	13.9788	17.4046
52237.1	15.3863	18.0996
52246.3	16.2927	18.6443
52255.5	16.9819	18.2515
52264.8	17.443	16.7388
52274	16.7177	15.0975
52283.2	16.3147	12.2433
52292.5	16.2027	10.7416
52301.7	15.538	14.1921
52310.9	13.9839	22.3464
52320.2	11.4274	33.6113
52329.4	8.97906	45.7665
52338.6	6.60622	55.7618
52347.9	4.2363	64.0886
52357.1	3.01897	71.4396
52366.3	3.10322	78.1029
52375.5	4.16546	85.2967
52384.8	5.05583	90.0381
52394	5.97205	91.1726
52403.2	7.14768	89.2544
52412.5	6.98858	84.1616
52421.7	6.31078	76.1568
52430.9	6.28509	66.7317
52440.2	5.91993	57.5738
52449.4	5.13426	48.7332
52458.6	4.4551	39.7513
52467.9	4.66395	31.4734
52477.1	3.95997	24.5642
52486.3	4.24856	18.6972
52495.5	4.82279	13.4985
52504.8	5.92882	9.89527
52514	7.29888	8.11752
52523.2	8.55913	7.54318
52532.5	9.91876	8.52373
52541.7	11.5679	10.6345
52550.9	12.8755	13.1927
52560.2	13.9036	15.158
52569.4	14.0785	15.9895
52578.6	14.7154	16.8743
52587.9	13.7643	16.3861
52597.1	12.3832	15.6388
52606.3	10.807	13.394
52615.5	8.45368	10.0219
52624.8	6.48565	6.24808
52634	5.23478	2.48652
52643.2	4.59606	0.724352
