# Supplementary material for: Lasing of a cavity-based X-ray source
Source: Nature. 2026 Jan 28;650(8100):93–6. doi: 10.1038/s41586-025-10025-x (PMC12872447; doi:10.1038/s41586-025-10025-x)
Supplement: Supplementary file 3 — Source Data Fig. 3 [file 41586_2025_10025_MOESM3_ESM.xlsx]

## Sheet: Spectral Peak
	Intra-Bunch time [µs]
delta z bins [µm]	1	2	3	4	5	6	7	8	9	10	11	12	13	14	15	16	17	18	19	20	21	22	23	24	25	26	27	28	29	30	31	32	33	34	35	36	37	38	39	40	41	42	43	44	45	46	47	48	49
-7	65.7098	64.1801	63.8505	66.8335	60.7942	56.2543	69.5108	62.5704	65.5536	60.9732	56.9465	61.0646	69.4217	56.5455	70.5041	64.6539	68.162	63.4246	58.9448	58.2654	58.7836	62.1793	68.4934	68.3612	63.7043	66.0455	73.2299	63.3641	71.2535	58.8942	60.101	65.5811	67.3746	74.1601	72.9587	75.2544	73.1387	79.578	63.5631	67.9787	56.7879	70.8041	60.8354	68.899	58.4318	64.2538	67.0062	59.051	68.2524
-5	72.6965	65.3507	73.0526	68.8314	70.1144	65.8785	73.6511	62.2604	73.7941	67.7185	76.2035	61.2381	72.8384	73.5573	68.7936	71.6791	71.5658	62.8958	76.4637	67.5084	67.9843	72.5568	78.1052	82.336	76.6702	65.8612	67.1927	77.8329	74.1347	69.6684	74.132	71.0557	73.1542	74.6833	73.1414	74.6278	73.615	73.0995	79.6586	63.5666	79.6675	65.96	71.273	76.2957	81.001	80.3092	71.8562	76.4492	66.8043
-3.5	84.6901	80.4477	65.6371	77.5181	80.6681	74.4723	84.7402	75.2293	69.1948	79.6283	79.0196	82.0195	66.9226	76.6826	69.1924	79.6678	74.1471	74.5643	72.0051	75.5368	78.0518	79.2468	73.5899	84.8257	82.6829	84.7693	93.6521	74.2818	80.5911	75.3701	92.6994	85.1825	79.5731	78.0027	76.0923	81.8598	68.2794	74.1603	74.7287	77.1666	75.3406	80.4687	82.7183	74.8611	75.0385	81.7708	78.1022	88.3711	79.471
-2.5	85.7884	77.1147	84.9516	77.0362	74.7121	76.0745	72.9494	71.0881	81.7046	71.4705	82.5118	75.1176	76.7594	76.3275	79.8376	84.1522	80.0839	80.1711	75.2163	78.1493	79.5782	80.5515	74.8068	85.9398	87.7284	79.9773	81.7774	72.4297	80.0416	79.6009	80.1597	81.0872	80.7314	84.3621	76.6706	70.3062	69.6187	86.1651	79.8168	77.3175	72.6148	76.4034	82.5763	72.6645	78.6381	73.3647	80.8104	79.5675	97.9955
-1.5	73.8808	72.5519	71.0317	65.2083	74.6229	70.5111	75.2646	76.3656	70.3679	72.1121	82.5644	93.4272	95.8434	125.927	184.776	197.841	313.804	370.742	721.545	932.967	1397.58	1668.83	2453.07	3643.63	4977.5	7328.51	9824.43	11500.5	12185.2	12733.4	12779.6	13203.4	13468.9	14427.4	13846.8	14338.1	13449.3	13274.7	14848	16026	18275.2	20268.8	18885.2	20749.9	21449.1	23127.7	23023	22510.8	21486.9
-0.5	64.6707	60.1063	76.4329	74.7631	67.6554	67.6665	68.6847	61.1914	71.7008	68.4203	72.9224	80.8429	88.0473	79.683	96.9133	127.344	147.439	165.953	176.377	264.135	403.528	430.331	601.546	779.018	915.809	1224.8	1687.82	2205.94	2964.91	4260.02	5641.74	6662.95	8738.95	11385.3	13444.6	17454.1	20808.2	24185.3	28548.5	30631.5	34358.8	39541.7	45197.1	47907.9	52503	56521.1	59565	60839.3	63064.1
0.5	67.0661	66.2931	64.3273	61.5459	73.3008	69.6922	61.0468	73.8604	76.4972	87.7783	108.417	110.702	184.798	237.062	246.568	387.396	547.4	889.345	1226.83	2242.19	2808.6	4594.57	7007.37	9856.29	11722.7	13440.5	13791.1	14485.2	15253.7	16723.3	18801.6	20393.7	21632.1	24604.9	24454.8	25766.5	28848.4	32699.7	36792.7	42872.6	46173.5	49881.5	51465.2	55241.7	61149	65027.9	67995.2	68794.5	71542.9
1.5	64.0522	65.0911	67.3072	75.4346	65.0541	69.1278	69.9031	73.1059	72.1546	66.3377	63.8125	73.6279	76.7998	70.1946	68.0434	69.3374	77.2142	70.8195	79.0013	93.5675	92.0319	96.1084	115.18	101.377	109.112	126.965	125.717	135.697	134.961	177.915	250.136	282.715	329.387	373.482	363.407	559.739	615.163	674.827	801.708	1035.04	937.075	1126.23	1230.54	1456.9	1552.36	1665.03	1811.68	2441.95	2873.27
2.5	65.0633	63.5132	59.9848	66.8761	64.7549	77.4486	71.4995	72.9063	75.1171	68.685	67.4412	58.2115	67.1689	76.0441	72.1085	66.2932	74.9708	68.6392	74.5442	73.3613	60.3072	71.7496	70.2685	71.7085	72.6394	80.3038	73.6808	80.8156	82.8334	85.4273	114.122	103.599	106.109	153.239	209.382	164.923	264.181	241.992	276.768	360.286	447.663	391.559	496.156	561.565	688.697	718.331	938.993	1117.78	1071.07
3.5	65.8272	72.5896	66.3078	65.8904	75.5346	61.5182	62.6589	75.0136	64.778	74.7431	60.8889	66.7537	66.3251	66.0296	65.7906	67.9336	63.5568	65.6095	69.9163	69.297	74.1609	73.4152	68.2742	73.1669	64.0623	66.7777	67.6153	67.3759	63.1246	63.748	72.8612	76.3049	71.4418	66.5591	63.7402	63.3105	66.8451	67.0196	65.3976	61.8958	70.6626	64.8375	68.293	66.1893	69.5291	64.0635	71.0324	67.8483	62.4987
5	90.0581	76.7491	77.7325	71.4701	74.3429	77.2982	67.4741	83.0341	72.6183	79.4499	85.3829	73.616	82.0221	68.951	72.67	74.6842	68.6926	67.1509	74.4856	85.9569	75.6065	70.9424	72.647	69.8358	76.0561	82.2574	70.4286	73.2502	75.7992	75.7522	79.6959	73.2	72.2439	68.5918	80.5287	70.976	77.235	77.8462	72.6346	71.7572	65.5727	73.2298	86.4845	71.2037	76.8854	82.2715	85.1529	71.8532	78.3265
7	72.7773	73.3775	72.896	64.4962	73.0844	71.9471	75.5307	71.4351	73.8052	63.1364	64.5679	66.1829	80.0755	69.8132	79.1081	68.0116	72.746	63.716	72.6669	77.917	70.4638	73.7898	77.7609	82.2695	76.4929	82.6781	68.3117	65.97	73.686	71.9381	73.9717	76.6357	78.3829	85.7006	75.5714	76.3477	79.2807	73.7472	71.2804	78.1202	82.0893	71.0582	79.7037	71.3491	72.955	71.6308	75.8066	68.9835	65.8511
[truncated: 16 more columns]

## Sheet: Gain per selected train
	sample trains
delta z bins [µm]	0	1	2	3	4	5	6	7	8	9
-7	0	0	0	0	0	0	0	0	0	0
-5	0	0	0	0	0	0	0	0	0	0
-3.5	0	0	0	0	0	0	0	0	0	0
-2.5	0	0	0	0	0	0	0	0	0	0
-1.5	0.550722	0.0810874	0	0	0.157386	0	0	0.157171	0	0
-0.5	0.214587	0.337536	0.201624	0.227757	0.274933	0.226276	0.270136	0.19655	0.280194	0.245751
0.5	0.253385	0.273708	0.421892	0.341935	0.244386	0.194577	0.234627	0.197073	0.551342	0.160729
1.5	0	0	0	0.110436	0.146987	0.164313	0	0.13168	0	0
2.5	0	0	0	0.183894	0	0	0	0	0	0
3.5	0	0	0	0	0	0	0	0	0	0
5	0	0	0	0	0	0	0	0	0	0
7	0	0	0	0	0	0	0	0	0	0

## Sheet: Gauss Fit
delta z bins [µm]	Result
-8	4.4598e-19
-7.83838	2.3761e-18
-7.67677	1.22266e-17
-7.51515	6.07623e-17
-7.35354	2.91644e-16
-7.19192	1.35195e-15
-7.0303	6.05283e-15
-6.86869	2.61725e-14
-6.70707	1.093e-13
-6.54545	4.40846e-13
-6.38384	1.71728e-12
-6.22222	6.46079e-12
-6.06061	2.34757e-11
-5.89899	8.23838e-11
-5.73737	2.79225e-10
-5.57576	9.14019e-10
-5.41414	2.88966e-09
-5.25253	8.82321e-09
-5.09091	2.60193e-08
-4.92929	7.41063e-08
-4.76768	2.03847e-07
-4.60606	5.41553e-07
-4.44444	1.38953e-06
-4.28283	3.44338e-06
-4.12121	8.2412e-06
-3.9596	1.90496e-05
-3.79798	4.25275e-05
-3.63636	9.16946e-05
-3.47475	0.000190944
-3.31313	0.000384025
-3.15152	0.000745936
-2.9899	0.00139937
-2.82828	0.00253544
-2.66667	0.00443673
-2.50505	0.0074983
-2.34343	0.0122392
-2.18182	0.0192943
-2.0202	0.0293763
-1.85859	0.043197
-1.69697	0.0613479
-1.53535	0.0841463
-1.37374	0.111471
-1.21212	0.142618
-1.05051	0.176229
-0.888889	0.210315
-0.727273	0.242411
-0.565657	0.269851
-0.40404	0.290125
-0.242424	0.301256
-0.0808081	0.302118
0.0808081	0.292621
0.242424	0.273731
0.40404	0.247304
0.565657	0.215789
0.727273	0.181851
0.888889	0.14801
1.05051	0.116347
1.21212	0.0883305
1.37374	0.0647671
1.53535	0.0458657
1.69697	0.0313697
1.85859	0.0207216
2.0202	0.0132198
2.18182	0.00814544
2.34343	0.00484724
2.50505	0.00278589
2.66667	0.0015464
2.82828	0.000829032
2.9899	0.000429249
3.15152	0.000214652
3.31313	0.00010367
3.47475	4.83568e-05
3.63636	2.17848e-05
3.79798	9.47844e-06
3.9596	3.983e-06
4.12121	1.61649e-06
4.28283	6.33616e-07
4.44444	2.39866e-07
4.60606	8.76999e-08
4.76768	3.09685e-08
4.92929	1.05616e-08
5.09091	3.47879e-09
5.25253	1.10667e-09
5.41414	3.40013e-10
5.57576	1.00893e-10
5.73737	2.89147e-11
5.89899	8.00322e-12
6.06061	2.13944e-12
6.22222	5.52364e-13
6.38384	1.37733e-13
6.54545	3.31698e-14
6.70707	7.71499e-15
6.86869	1.73308e-15
7.0303	3.76001e-16
7.19192	7.87862e-17
7.35354	1.59441e-17
7.51515	3.1163e-18
7.67677	5.88259e-19
7.83838	1.07247e-19
8	1.8884e-20
