# Supplementary material for: Lasing of a cavity-based X-ray source
Source: Nature. 2026 Jan 28;650(8100):93–6. doi: 10.1038/s41586-025-10025-x (PMC12872447; doi:10.1038/s41586-025-10025-x)
Supplement: Supplementary file 4 — Source Data Fig. 4 [file 41586_2025_10025_MOESM4_ESM.xlsx]

## Sheet: main plot
Eph	Mean S_firstBunch [µJ/eV]	RMS S_firstBunch [µJ/eV]	Mean S_65thBunch [µJ/eV]	RMS S_65thBunch [µJ/eV]
6934.99	0.00084069	0.00107434	0.00075163	0.00152486
6935.07	0.000799761	0.000935891	0.000553984	0.00140942
6935.15	0.000669716	0.000859354	0.000461965	0.00116406
6935.23	0.000740035	0.00085684	0.000458159	0.0011458
6935.31	0.000747877	0.000930585	0.000694922	0.00124474
6935.39	0.00084101	0.000987192	0.00083633	0.0012897
6935.47	0.000806404	0.000961823	0.000620369	0.0014365
6935.55	0.000930472	0.000978662	0.000647646	0.00128188
6935.63	0.000784959	0.000915016	0.000646802	0.00134423
6935.71	0.000860195	0.000918617	0.000686669	0.00140665
6935.79	0.000806411	0.00105843	0.000763815	0.00142337
6935.87	0.000874794	0.000920861	0.000666711	0.00146802
6935.95	0.00077983	0.00103228	0.000800973	0.00146294
6936.03	0.000931376	0.000880534	0.000933745	0.00168858
6936.11	0.000840396	0.000997922	0.000835175	0.00167719
6936.19	0.000943804	0.000967594	0.000828584	0.00166258
6936.27	0.000929203	0.00107327	0.000843652	0.00180202
6936.35	0.000950842	0.000940046	0.000563886	0.00146231
6936.43	0.000826081	0.00104056	0.000686354	0.00119993
6936.51	0.00099715	0.00101172	0.000777407	0.00152326
6936.59	0.000930435	0.0010868	0.00103671	0.00164113
6936.67	0.000922195	0.00100656	0.000838315	0.00175464
6936.75	0.000878492	0.00109243	0.000933485	0.00146573
6936.83	0.00104188	0.00100965	0.000929914	0.00141853
6936.91	0.00100243	0.00101405	0.00106545	0.00151822
6936.99	0.000909392	0.000916527	0.000589253	0.00122983
6937.07	0.000984768	0.00108354	0.00105791	0.00166981
6937.15	0.00095806	0.000974517	0.000727239	0.00142812
6937.23	0.00104508	0.00106716	0.00113414	0.00142651
6937.31	0.00099126	0.000999205	0.000860404	0.00134434
6937.39	0.00100526	0.00113589	0.000926974	0.00128644
6937.47	0.00106518	0.00102582	0.000885058	0.00131795
6937.55	0.000757661	0.000889553	0.000778247	0.00128042
6937.63	0.00103421	0.000989826	0.000687607	0.0013442
6937.71	0.000973632	0.00117825	0.000989263	0.00178012
6937.79	0.00113791	0.00100979	0.000910084	0.00165392
6937.87	0.00100103	0.00114935	0.0012191	0.00164333
6937.95	0.00107866	0.00103284	0.000815764	0.00150425
6938.03	0.000960099	0.00113656	0.00113311	0.00176211
6938.11	0.00108052	0.000975322	0.00125011	0.00188776
6938.19	0.000907332	0.00108079	0.00143213	0.00160193
6938.27	0.00112274	0.00107612	0.00110813	0.00156089
6938.35	0.00103137	0.00110027	0.00122025	0.00165844
6938.43	0.00114572	0.00109187	0.00111862	0.00187558
6938.51	0.0010652	0.00113802	0.00133682	0.00161496
6938.59	0.00119667	0.00112534	0.00111039	0.00159879
6938.67	0.00102206	0.0010954	0.0011784	0.00164409
6938.75	0.00126743	0.00113222	0.00107735	0.00170001
6938.83	0.00116467	0.00132389	0.00133589	0.00164223
6938.91	0.00128147	0.0012007	0.00139846	0.00169777
6938.99	0.00107178	0.00119073	0.00149589	0.0018623
6939.07	0.00137744	0.00129503	0.00116419	0.00175426
6939.15	0.00115304	0.00129594	0.00166683	0.00193082
6939.23	0.0013129	0.00119896	0.00132386	0.00185738
6939.31	0.00133783	0.00141398	0.00135256	0.00179118
6939.39	0.00141574	0.00122852	0.00130236	0.00193398
6939.47	0.00128262	0.00130041	0.0013	0.00196571
6939.55	0.00149752	0.00131325	0.00112881	0.00183634
6939.63	0.00133869	0.00140067	0.00133728	0.00171482
6939.71	0.00151766	0.00128552	0.0011728	0.00148413
6939.79	0.00132741	0.00131946	0.00121168	0.00149041
6939.87	0.00148244	0.00129813	0.00118551	0.00175396
6939.95	0.00131353	0.00137251	0.00131357	0.00191875
6940.03	0.00156887	0.00132519	0.00114715	0.00165762
6940.11	0.00118475	0.00118675	0.00119906	0.00141223
6940.19	0.00150047	0.00132917	0.00144411	0.00181085
6940.27	0.00118864	0.00111842	0.00135869	0.00140611
6940.35	0.00155047	0.0013381	0.00152796	0.00188961
6940.43	0.00123262	0.00128531	0.00132583	0.00144384
6940.51	0.00158175	0.00133917	0.00141239	0.00188615
6940.59	0.00145167	0.00143785	0.00166152	0.00176371
6940.67	0.00168936	0.00135612	0.00154442	0.00189925
6940.75	0.00137188	0.0012793	0.00168099	0.00171307
6940.83	0.00158655	0.00134768	0.00142388	0.0017901
6940.91	0.00129951	0.00126254	0.00134867	0.00148597
6940.99	0.00165182	0.00138221	0.00155298	0.00177296
6941.07	0.00151513	0.00142124	0.00163571	0.00161563
6941.15	0.00168811	0.00131356	0.0016434	0.00170238
6941.23	0.00144393	0.00133339	0.00142069	0.00170926
6941.31	0.00172524	0.0013383	0.00129846	0.00172577
6941.39	0.00160085	0.00140529	0.00170945	0.00174772
6941.47	0.00181433	0.00146753	0.00150005	0.00188473
6941.55	0.00158184	0.00138557	0.00158382	0.00191913
6941.63	0.00186144	0.00144826	0.00173529	0.00188235
6941.71	0.00158204	0.0013922	0.00160699	0.00166447
6941.79	0.00187022	0.00153683	0.00181204	0.00214879
6941.87	0.0017349	0.00157421	0.00179842	0.00189216
6941.95	0.00189494	0.00150224	0.00169127	0.00183902
6942.03	0.00166023	0.00144221	0.00178221	0.00175557
6942.11	0.0017844	0.00146656	0.00198425	0.00220034
6942.19	0.00168021	0.0014887	0.00231668	0.00195481
6942.27	0.00169103	0.00129947	0.00186822	0.00207402
6942.35	0.00172506	0.00158943	0.00198258	0.001892
6942.43	0.00184325	0.00151119	0.0017485	0.00177573
6942.51	0.00175809	0.00147796	0.00181979	0.00190201
6942.59	0.0018803	0.00147678	0.00206051	0.0018001
6942.67	0.00169345	0.00156177	0.00208778	0.0018464
6942.75	0.00194245	0.00145392	0.00189763	0.00172158
6942.83	0.00178128	0.00152128	0.00211512	0.00204191
6942.91	0.00201813	0.00156156	0.00218729	0.00229225
6942.99	0.0016428	0.00143515	0.00169877	0.00169289
6943.07	0.00193285	0.00137609	0.00215489	0.00214407
6943.15	0.00168582	0.00143072	0.00232159	0.00203035
6943.23	0.00213103	0.00167064	0.00238411	0.00205885
6943.31	0.00197689	0.00163254	0.0021907	0.00179502
6943.39	0.00221717	0.00176882	0.00237535	0.00226567
6943.47	0.00211618	0.00167655	0.00246451	0.00231415
6943.55	0.00238912	0.00179926	0.00265598	0.00260962
6943.63	0.00209094	0.00162948	0.00221954	0.00189287
6943.71	0.00227841	0.00168369	0.00243083	0.00207327
6943.79	0.00208325	0.00170653	0.0021519	0.00196113
6943.87	0.00229708	0.00170506	0.00228647	0.00165813
6943.95	0.00233341	0.00178947	0.00241846	0.00196401
6944.03	0.00230491	0.00179124	0.00239704	0.00224645
6944.11	0.00225725	0.00181215	0.0027998	0.00241232
6944.19	0.00249279	0.00188574	0.00268021	0.00224965
6944.27	0.00252607	0.00195539	0.00261908	0.00194286
6944.35	0.00263995	0.0019586	0.00243435	0.00222331
6944.43	0.00210688	0.00175049	0.00214225	0.00211307
6944.51	0.00237454	0.00177414	0.00266275	0.00253394
6944.59	0.0024985	0.00182061	0.0023058	0.00207287
6944.67	0.00208871	0.00165938	0.00222177	0.00204156
6944.75	0.00251228	0.00175136	0.00262574	0.0024527
6944.83	0.00198713	0.00172562	0.00222185	0.00200857
6944.91	0.00251918	0.00187833	0.00242856	0.00207445
6944.99	0.00239759	0.0019585	0.00272199	0.00222541
6945.07	0.00252334	0.00185102	0.00201331	0.00192516
6945.15	0.00237272	0.00185912	0.00222546	0.00202394
6945.23	0.00292171	0.00194811	0.00245978	0.00229614
6945.31	0.00248958	0.00190216	0.00294657	0.00234863
6945.39	0.00285878	0.00198251	0.00234041	0.00201703
6945.47	0.00248376	0.00181358	0.00229222	0.00196324
6945.55	0.00272426	0.00191986	0.00259666	0.00223211
6945.63	0.00241938	0.00205801	0.00259463	0.00222061
6945.71	0.00272853	0.0019738	0.00283768	0.00261177
6945.79	0.00249188	0.00200862	0.00309688	0.00225407
6945.87	0.00290805	0.00197983	0.00260113	0.00229228
6945.95	-0.000343287	0.000280617	-0.000435954	0.000365868
6946.03	0.00280906	0.00205391	0.00294794	0.00224572
6946.11	0.00257651	0.00194865	0.00326296	0.00243447
6946.19	0.00293036	0.00195111	0.00315542	0.00284786
6946.27	0.00249597	0.00189892	0.0027363	0.00223586
6946.35	0.00279454	0.00183974	0.00283666	0.00213327
6946.43	0.00265067	0.00197561	0.00291603	0.00204598
6946.51	0.0027321	0.00182121	0.00288254	0.00204812
6946.59	0.00264606	0.00199652	0.00313775	0.00212598
6946.67	0.00278464	0.00198524	0.002726	0.00207035
6946.75	0.00282807	0.00201403	0.00338248	0.00254483
6946.83	0.00293642	0.00202526	0.00287579	0.00255616
6946.91	0.00277806	0.0020094	0.00317023	0.00270602
6946.99	0.00298066	0.00200487	0.00265326	0.00262399
6947.07	0.00273889	0.00199242	0.00298065	0.00216244
6947.15	0.00309592	0.0020864	0.00317589	0.00224802
6947.23	0.00263105	0.00204934	0.00281509	0.00188167
6947.31	0.00294769	0.00191352	0.00273445	0.00200234
6947.39	0.00306276	0.00228746	0.0037913	0.00291358
6947.47	0.00321702	0.00216188	0.00307089	0.00210189
6947.55	0.00269219	0.00211567	0.00308576	0.00223956
6947.63	0.00345419	0.00230405	0.00327423	0.00252693
6947.71	0.00278838	0.00201786	0.00290196	0.00186812
6947.79	0.00284888	0.00188957	0.00298827	0.00225607
6947.87	0.0026854	0.00210227	0.00362632	0.00250542
6947.95	0.003168	0.00210153	0.00328172	0.00228335
6948.03	0.00282156	0.00204655	0.0037199	0.00254323
6948.11	0.00340594	0.00215503	0.00334261	0.00236599
6948.19	0.00287392	0.0022993	0.00359709	0.00209531
6948.27	0.00327699	0.00217264	0.00341169	0.00227584
6948.35	0.00284733	0.00207268	0.00347555	0.00240177
6948.43	0.00333472	0.00227125	0.00321296	0.00198296
6948.51	0.00300341	0.00233237	0.00375117	0.00272203
6948.59	0.00311556	0.00216933	0.00361121	0.00250487
6948.67	0.00312979	0.00232012	0.00418579	0.00268425
6948.75	0.00340068	0.00219539	0.00357897	0.00270888
6948.83	0.00305328	0.00235671	0.00385454	0.00318224
6948.91	0.00329617	0.00216967	0.00338048	0.00283594
6948.99	0.00298032	0.00207427	0.00377912	0.00240033
6949.07	0.00341542	0.00214409	0.00379779	0.00223993
6949.15	0.00343591	0.00244438	0.0039556	0.00219497
6949.23	0.00369078	0.00242424	0.00398471	0.00277626
6949.31	0.00331432	0.00229231	0.00377229	0.00243884
6949.39	0.00362414	0.00241139	0.00386226	0.00248514
6949.47	0.00335809	0.00220368	0.0041504	0.00236979
6949.55	0.00343005	0.00217906	0.00406751	0.00274634
6949.63	0.00336989	0.00225692	0.00429192	0.0025366
6949.71	0.00356086	0.00225107	0.00415861	0.00248643
6949.79	0.00293961	0.00217114	0.00445898	0.00231527
6949.87	0.00354666	0.00231193	0.00451021	0.00297358
6949.95	0.0028325	0.00208729	0.00417734	0.00250907
6950.03	0.00371061	0.00219196	0.0045676	0.00262928
6950.11	0.0033225	0.00237614	0.00504168	0.00366144
6950.19	0.00365622	0.00229074	0.004928	0.00354778
6950.27	0.00337761	0.00234427	0.00597625	0.00413424
6950.35	0.00365655	0.00232136	0.00609655	0.00439637
6950.43	0.00351425	0.00257754	0.00678773	0.00538824
6950.51	0.00393324	0.00251189	0.00735457	0.00627955
6950.59	0.00359878	0.00248396	0.00798221	0.00759411
6950.67	0.00349077	0.00218913	0.00896588	0.0100447
6950.75	0.00359504	0.00247263	0.0120699	0.0134488
6950.83	0.00361994	0.00226781	0.0128189	0.116392
6950.91	0.00376102	0.00243693	0.0480984	0.136005
6950.99	0.0038821	0.00245378	0.0539945	0.136227
6951.07	0.00348825	0.0024137	0.0709875	0.141752
6951.15	0.00400819	0.00278973	0.115216	0.169488
6951.23	0.00382512	0.00272394	0.195607	0.198558
6951.31	0.00385072	0.00237636	0.336186	0.277423
6951.39	0.00368876	0.00246668	0.604806	0.407208
6951.47	0.00400923	0.00257609	1.4517	0.81191
6951.55	0.00350824	0.00258998	3.96186	1.89646
6951.63	0.00335928	0.00229805	7.30068	3.36543
6951.71	0.00189229	0.00139375	4.32948	2.0434
6951.79	0.00282778	0.00186634	3.7086	1.81018
6951.87	0.00352795	0.00240726	1.95054	0.990413
6951.95	0.00391892	0.00248018	0.681302	0.40691
6952.03	0.00390961	0.00270703	0.282608	0.224303
6952.11	0.00384878	0.0025489	0.131714	0.160209
6952.19	0.00396923	0.00258094	0.0880194	0.145744
6952.27	0.00372636	0.00248147	0.0540463	0.129128
6952.35	0.00393304	0.00251544	0.0365432	0.1154
6952.43	0.00402039	0.00253222	0.0133925	0.0155292
6952.51	0.00412121	0.00269372	0.0120595	0.0123389
6952.59	0.00402208	0.00250875	0.00920227	0.00981104
6952.67	0.00415098	0.00261698	0.00846843	0.00759484
6952.75	0.00388565	0.00253364	0.00741722	0.00662499
6952.83	0.00408785	0.00245692	0.00726274	0.00595916
6952.91	0.00444422	0.00268226	0.00736539	0.00534576
6952.99	0.00436312	0.00262812	0.00641117	0.00391891
6953.07	0.00420442	0.00260874	0.00605699	0.00377502
6953.15	0.00422579	0.00267037	0.00550643	0.00358837
6953.23	0.00410205	0.00245463	0.00535893	0.00372289
6953.31	0.0042377	0.00254329	0.00542544	0.00349546
6953.39	0.0041649	0.00257457	0.00478372	0.00339081
6953.47	0.00356118	0.00227412	0.00433453	0.00248327
6953.55	0.00328093	0.00200144	0.00344903	0.00191958
6953.63	0.00294866	0.00177753	0.00312262	0.00209212
6953.71	0.00291406	0.00177462	0.00294315	0.00187512
6953.79	0.00282872	0.00178261	0.0031037	0.00199427
6953.87	0.00304075	0.00191942	0.00292717	0.00176231
6953.95	0.00327621	0.00202669	0.00362057	0.00246786
6954.03	0.00357094	0.00213768	0.00390325	0.00264117
6954.11	0.003836	0.00238682	0.00460985	0.00342758
6954.19	0.00386274	0.00253101	0.00452193	0.00332322
6954.27	0.00408034	0.00252202	0.00486648	0.00333965
6954.35	0.00429749	0.00267076	0.00450924	0.00297224
6954.43	0.00468288	0.00291324	0.0053287	0.00354951
6954.51	0.00445	0.00275432	0.00496676	0.00317515
6954.59	0.00476089	0.00316676	0.00493566	0.00330171
6954.67	0.00443123	0.00283658	0.00431391	0.00282262
6954.75	0.00462537	0.00279201	0.00501494	0.00278019
6954.83	0.00479372	0.00295766	0.00483775	0.00291474
6954.91	0.00435955	0.00287809	0.00419636	0.00309611
6954.99	0.00449823	0.00273549	0.00404682	0.00320741
6955.07	0.00451361	0.00284504	0.00360962	0.00254947
6955.15	0.00478017	0.0029901	0.00383377	0.00260392
6955.23	0.00448557	0.00284701	0.00385637	0.00257521
6955.31	0.00465418	0.00285163	0.00383335	0.00277426
6955.39	0.00458139	0.00269771	0.00394626	0.00290556
6955.47	0.00489865	0.00310591	0.00376194	0.00260802
6955.55	0.00417862	0.00273	0.00364456	0.00276954
6955.63	0.00412636	0.00257322	0.00397032	0.00277754
6955.71	0.00406391	0.00268602	0.00424673	0.00327715
6955.79	0.00429904	0.00274611	0.00381325	0.0030723
6955.87	0.00430482	0.00272521	0.00392691	0.00252594
6955.95	0.00468869	0.00291043	0.00396026	0.0030597
6956.03	0.0042746	0.0026813	0.00377402	0.00277756
6956.11	0.00437186	0.00266235	0.00371071	0.00296561
6956.19	0.00482253	0.00305483	0.00455588	0.00327719
6956.27	0.00421311	0.0027788	0.00364371	0.00276722
6956.35	0.0045596	0.00302042	0.00380066	0.00250064
6956.43	0.00426013	0.00268487	0.00358401	0.00296994
6956.51	0.00420586	0.00278651	0.00387032	0.00293707
6956.59	0.00428748	0.00266534	0.00365661	0.00301576
6956.67	0.0040221	0.00252949	0.00358821	0.00253712
6956.75	0.00385361	0.00244836	0.00336146	0.0024847
6956.83	0.00407871	0.00257603	0.0036662	0.00282162
6956.91	0.00409138	0.00252691	0.00363219	0.00296903
6956.99	0.00421148	0.00267664	0.00326678	0.00266524
6957.07	0.00398974	0.00261234	0.00330754	0.0025495
6957.15	0.00408053	0.00273	0.00355674	0.00301237
6957.23	0.00349139	0.00238687	0.00306489	0.00248135
6957.31	0.00412089	0.00268124	0.00321772	0.00243587
6957.39	0.00388512	0.00262901	0.00312029	0.00231277
6957.47	0.00425011	0.00272221	0.00347322	0.00255717
6957.55	0.00362299	0.00239149	0.00302144	0.00197894
6957.63	0.00423268	0.00269706	0.00380759	0.00280139
6957.71	0.00379041	0.00240953	0.00340107	0.00259235
6957.79	0.00402787	0.00245458	0.00370118	0.00314252
6957.87	0.00368015	0.00228622	0.00334146	0.00221321
6957.95	0.0039624	0.00262951	0.00350638	0.0026588
6958.03	0.0039477	0.00261235	0.00338465	0.00232874
6958.11	0.00386648	0.0024795	0.00355747	0.00285658
6958.19	0.00404907	0.00257556	0.00367539	0.00282726
6958.27	0.00400733	0.00261542	0.0034046	0.00253286
6958.35	0.00383841	0.00243721	0.00315325	0.00214575
6958.43	0.00418792	0.00277206	0.00322104	0.00237108
6958.51	0.0041135	0.00248106	0.00290826	0.00226887
6958.59	0.00430332	0.00278884	0.00323724	0.00259926
6958.67	0.00436884	0.00279869	0.00345216	0.00286049
6958.75	0.00456367	0.00279351	0.00376103	0.00274922
6958.83	0.00399344	0.0024426	0.0035533	0.0029868
6958.91	0.00423813	0.00262638	0.00392777	0.00256236
6958.99	0.00399654	0.00259106	0.00380663	0.00253808
6959.07	0.00403201	0.00261513	0.00393159	0.0026606
6959.15	0.00420273	0.00277593	0.0038098	0.0028145
6959.23	0.00422628	0.00274108	0.00389225	0.00286561
6959.31	0.0041603	0.00277981	0.00366485	0.00209255
6959.39	0.00407275	0.00270791	0.0036961	0.00269091
6959.47	0.00470772	0.00303257	0.00424999	0.00280375
6959.55	0.00423798	0.00266393	0.00368924	0.00293075
6959.63	0.00432009	0.00279864	0.00353164	0.00241475
6959.71	0.00416145	0.00262438	0.00346	0.00277475
6959.79	0.00443951	0.00280329	0.0032872	0.00264125
6959.87	0.00410617	0.00266144	0.00346035	0.00286265
6959.95	0.00412232	0.00264786	0.00344394	0.00286916
6960.03	0.00379624	0.00255776	0.00378094	0.00264994
6960.11	0.0041168	0.00264917	0.00375109	0.00257943
6960.19	0.00405783	0.00265375	0.00333388	0.00228998
6960.27	0.00428997	0.00276704	0.00336904	0.0023708
6960.35	0.00422654	0.00279432	0.00398378	0.00326517
6960.43	0.00431116	0.00261751	0.0034614	0.00256968
6960.51	0.00416495	0.00276718	0.00352416	0.00241906
6960.59	0.00403121	0.00259424	0.00307324	0.00260291
6960.67	0.00387256	0.00254576	0.00287862	0.00257657
6960.75	0.00389005	0.00235364	0.00270459	0.00231234
6960.83	0.0039691	0.00276282	0.00311232	0.00256477
6960.91	0.00394552	0.00243738	0.0032947	0.00237739
6960.99	0.0038966	0.00256294	0.00367098	0.00251955
6961.07	0.0040333	0.00265548	0.00358555	0.00294433
6961.15	0.00391224	0.00256956	0.00377999	0.00320493
6961.23	0.00407243	0.00265994	0.00325113	0.00255698
6961.31	0.00399652	0.00266966	0.00357275	0.00240092
6961.39	0.00405757	0.00275614	0.00309537	0.00234876
6961.47	0.0043033	0.00293399	0.00338352	0.00293949
6961.55	0.00408481	0.00251723	0.0029294	0.00272292
6961.63	0.00394209	0.00245125	0.00309897	0.00273035
6961.71	0.00415205	0.00267358	0.00324838	0.00301018
6961.79	0.00406341	0.00269307	0.00351251	0.0024696
6961.87	0.00393863	0.00247983	0.00289501	0.00221872
6961.95	0.004007	0.00253741	0.00335894	0.00267604
6962.03	0.0042233	0.002645	0.00307157	0.00262761
6962.11	0.00416565	0.00268169	0.00348026	0.00304067
6962.19	0.00386843	0.00239832	0.00327863	0.00281854
6962.27	0.00387066	0.00246864	0.00320003	0.00256015
6962.35	0.00356218	0.0021904	0.0026554	0.00208361
6962.43	0.00398538	0.00253506	0.00320391	0.00262284
6962.51	0.00398983	0.00239747	0.00289727	0.00225
6962.59	0.00371884	0.00237517	0.00291396	0.00251179
6962.67	0.00389217	0.0025834	0.00324677	0.0028326
6962.75	0.0036006	0.00232845	0.00304619	0.00248854
6962.83	0.00396212	0.00233367	0.00311747	0.00275874
6962.91	0.0038762	0.00253721	0.0030767	0.00278325
6962.99	0.00388581	0.00250233	0.00281428	0.0024981
6963.07	0.00381846	0.0025504	0.00291993	0.00252538
6963.15	0.00361646	0.00230306	0.00260461	0.00241642
6963.23	0.00371008	0.00249569	0.00306278	0.00283932
6963.31	0.00383964	0.00254015	0.00341875	0.00308761
6963.39	0.00381064	0.002516	0.00345764	0.00281047
6963.47	0.00375988	0.00248617	0.00312472	0.00240816
6963.55	0.00375678	0.0026947	0.00314934	0.00285596
6963.63	0.00336162	0.00223983	0.00292655	0.00245851
6963.71	0.00367905	0.00240761	0.00283176	0.00221678
6963.79	0.00331336	0.00230055	0.00256873	0.00230071
6963.87	0.00314439	0.00218307	0.00256324	0.00228712
6963.95	0.00343306	0.00231525	0.00223254	0.00225273
6964.03	0.00380188	0.00241195	0.00271087	0.00259944
6964.11	0.00331112	0.00229456	0.00240352	0.00240159
6964.19	0.00342269	0.00226466	0.00262358	0.00232617
6964.27	0.00329666	0.00219695	0.00243776	0.00240643
6964.35	0.00346455	0.00224117	0.00288183	0.00282496
6964.43	0.00335964	0.00215189	0.00279682	0.00262673
6964.51	0.00323707	0.00225214	0.00291403	0.0026348
6964.59	0.00337395	0.00220282	0.00273539	0.00225147
6964.67	0.00338649	0.00223608	0.00292789	0.00218893
6964.75	0.0035237	0.00226875	0.00307443	0.00229897
6964.83	0.00362957	0.0024983	0.0029774	0.00259198
6964.91	0.00358119	0.00235767	0.00258768	0.00230393
6964.99	0.00346796	0.00240523	0.00286067	0.00312595
6965.07	0.00354502	0.00237545	0.00253887	0.0023564
6965.15	0.00340792	0.00254674	0.0029006	0.00291714
6965.23	0.00331791	0.00219171	0.00231066	0.00219866
6965.31	0.00339799	0.00251531	0.00265452	0.0026107
6965.39	0.0033703	0.00229949	0.00274475	0.00231905
6965.47	0.00312445	0.00228701	0.00282016	0.00266667
6965.55	0.00339265	0.00217053	0.00237782	0.00237827
6965.63	0.00341527	0.00245045	0.00228939	0.00233167
6965.71	0.00345154	0.0022475	0.00230895	0.00220792
6965.79	0.00320247	0.0024365	0.0023056	0.0024025
6965.87	0.00321476	0.00224196	0.00239482	0.00210438
6965.95	0.0030105	0.00223497	0.0025467	0.00232849
6966.03	0.00338704	0.00229556	0.00239444	0.0021153
6966.11	0.00309866	0.00231085	0.00303725	0.00266138
6966.19	0.00363689	0.00230452	0.00304827	0.00234845
6966.27	0.00323723	0.00227643	0.00319221	0.00260964
6966.35	0.00348076	0.00221921	0.00240165	0.00214642
6966.43	0.00310375	0.0020502	0.00266264	0.00252358
6966.51	0.00334759	0.00223428	0.00222538	0.00221633
6966.59	0.00306332	0.00215744	0.00274878	0.00226092
6966.67	0.00340445	0.00208938	0.00264105	0.00215536
6966.75	0.00305116	0.00226374	0.00288835	0.00254985
6966.83	0.00336432	0.00214818	0.00260576	0.00232997
6966.91	0.00307309	0.00230792	0.00264033	0.00237795
6966.99	0.00303032	0.00203028	0.00220058	0.00190182
6967.07	0.00299762	0.00222137	0.00256101	0.00219555
6967.15	0.00335961	0.00215652	0.00236396	0.00270575
6967.23	0.00295948	0.00214966	0.00242672	0.00251101
6967.31	0.00329533	0.00204975	0.00232121	0.00222113
6967.39	0.00293879	0.00216612	0.00253917	0.00260083
6967.47	0.00283379	0.00195333	0.00206918	0.00209711
6967.55	0.00286648	0.00199608	0.0024711	0.00233615
6967.63	0.00309147	0.0020434	0.00220881	0.00232215
6967.71	0.00288798	0.002251	0.00277882	0.00268911
6967.79	0.00307631	0.0021197	0.00201279	0.00181011
6967.87	0.00269968	0.00197319	0.00219088	0.00176075
6967.95	0.00310709	0.00221798	0.00186956	0.00180382
6968.03	0.00274318	0.00205186	0.00210475	0.00183727
6968.11	0.00294218	0.002121	0.00201804	0.00237837
6968.19	0.00280898	0.00199826	0.00261178	0.0027
6968.27	0.00307318	0.00207916	0.00211458	0.00216972
6968.35	0.0029042	0.00215146	0.00233368	0.00223051
6968.43	0.00288714	0.00197149	0.00205095	0.00214841
6968.51	0.00288615	0.00204867	0.00260413	0.00257334
6968.59	0.00286258	0.00199805	0.00190827	0.00178805
6968.67	0.00282148	0.00211618	0.00233228	0.00224649
6968.75	0.00282802	0.0018453	0.00215149	0.00189911
6968.83	0.00277212	0.00199036	0.00231695	0.00200558
6968.91	0.00278134	0.00198154	0.00208804	0.00200085
6968.99	0.00296012	0.00235874	0.00271005	0.00277565
6969.07	0.00275582	0.00205739	0.00210737	0.00223497
6969.15	0.00297303	0.00205806	0.00226387	0.00232765
6969.23	0.00274016	0.00189341	0.0020962	0.00256724
6969.31	0.00278606	0.00205892	0.0021799	0.00260343
6969.39	0.00273773	0.00178869	0.00183701	0.00195736
6969.47	0.00261649	0.00191693	0.00163479	0.00178642
6969.55	0.00254299	0.00176945	0.00151422	0.00180668
6969.63	0.00263243	0.00199795	0.00167455	0.00208332
6969.71	0.00275035	0.00196007	0.00194606	0.00212317
6969.79	0.00249577	0.001982	0.00199941	0.00238776
6969.87	0.00277919	0.00205737	0.00186444	0.00200787
6969.95	0.00257206	0.00200375	0.00206538	0.0023476
6970.03	0.00255877	0.00184765	0.00196204	0.00233629
6970.11	0.00253953	0.00188493	0.00237031	0.0027306
6970.19	0.00274919	0.00185152	0.00231486	0.00225736
6970.27	0.00231446	0.00162094	0.00220559	0.00225619
6970.35	0.00261248	0.00176388	0.00217825	0.00198317
6970.43	0.00229599	0.00183597	0.00180264	0.00220297
6970.51	0.00258471	0.00182299	0.00217019	0.00195884
6970.59	0.00246155	0.00199281	0.00220806	0.00214373
6970.67	0.00249566	0.00179666	0.00248032	0.00212081
6970.75	0.00231019	0.0017664	0.00206305	0.00208283
6970.83	0.00258632	0.001844	0.00193998	0.00225056
6970.91	0.00238348	0.0019043	0.00191212	0.00230866
6970.99	0.00238525	0.0018097	0.00155117	0.00184044
6971.07	0.0026607	0.00197055	0.00193429	0.00232052
6971.15	0.00251639	0.00182992	0.00154061	0.00190605
6971.23	0.00247394	0.00201251	0.00170858	0.00198769
6971.31	0.00258796	0.00198773	0.00168133	0.00211709
6971.39	0.00237734	0.00183638	0.00189595	0.00238455
6971.47	0.00233195	0.00166214	0.00169584	0.0018595
6971.55	0.00229062	0.00192707	0.00171018	0.00201989
6971.63	0.00223103	0.00170309	0.00144034	0.00164003
6971.71	0.00235143	0.00187672	0.00203121	0.00212434
6971.79	0.0022046	0.00159678	0.00155776	0.00183234
6971.87	0.00212759	0.00174754	0.00169593	0.00188952
6971.95	0.00205218	0.00147242	0.00132223	0.00154113
6972.03	0.00197071	0.00163383	0.00170245	0.00189494
6972.11	0.00219139	0.0017334	0.00163774	0.00177248
6972.19	0.00195409	0.00166618	0.0014466	0.00210431
6972.27	0.00206706	0.00164456	0.00142392	0.0018249
6972.35	0.00194794	0.00162852	0.0013425	0.00190964
6972.43	0.00198384	0.00143694	0.00148871	0.00186112
6972.51	0.00217814	0.00178328	0.00161442	0.00226639
6972.59	0.00219957	0.00161828	0.00154671	0.0019596
6972.67	0.00201721	0.00179139	0.0014909	0.00171958
6972.75	0.00201106	0.00155425	0.0012433	0.0015616
6972.83	0.00215643	0.00190524	0.00125976	0.00195319
6972.91	0.00207753	0.00160773	0.0010025	0.00157217
6972.99	0.00200729	0.00172477	0.0012801	0.0020406
6973.07	0.00187303	0.00146325	0.00131436	0.00169312
6973.15	0.00187165	0.00164868	0.0015077	0.00210941
6973.23	0.00178688	0.00156711	0.00106677	0.00156581
6973.31	0.00162521	0.00151122	0.00113535	0.00191835
6973.39	0.00148583	0.00128875	0.00073409	0.00140471
6973.47	0.0012721	0.0013121	0.00067975	0.00168681
6973.55	0.000959905	0.00103864	0.000275139	0.00140225
6973.63	0.000514486	0.000824011	7.96889e-05	0.00109227
6973.71	0.00091728	0.00104309	0.000316987	0.00131827
6973.79	0.000662277	0.000943642	0.000357282	0.00163586
6973.87	0.000712706	0.000827905	2.70288e-05	0.0011621
6973.95	0.000671645	0.000991684	0.00013106	0.00126261
6974.03	0.000780444	0.000879891	0.000235298	0.00122853
6974.11	0.000655726	0.00108886	0.000211775	0.00156491
6974.19	0.000758068	0.000896578	3.84648e-05	0.00101948
6974.27	0.000488579	0.000857875	-1.23383e-05	0.00117495
6974.35	0.000886368	0.000965441	0.000279823	0.00118888
6974.43	0.00125363	0.00138498	0.000772695	0.00186481
6974.51	0.00146411	0.0012658	0.000862495	0.00158773
6974.59	0.00148388	0.00143747	0.00120755	0.00190275
6974.67	0.00147971	0.00125394	0.000988178	0.00151672
6974.75	0.00157683	0.00152218	0.00136103	0.00164679
6974.83	0.00176503	0.00159313	0.00120384	0.00188607
6974.91	0.00149105	0.00134836	0.00138682	0.00202804
6974.99	0.00164791	0.00133285	0.00115841	0.00172476
6975.07	0.00155354	0.00145776	0.0011739	0.00176491

## Sheet: inset
Eph	Mean S_65thBunch [µJ/eV]	RMS S_65thBunch [µJ/eV]
6950.75	0.0120699	0.0134488
6950.83	0.0128189	0.116392
6950.91	0.0480984	0.136005
6950.99	0.0539945	0.136227
6951.07	0.0709875	0.141752
6951.15	0.115216	0.169488
6951.23	0.195607	0.198558
6951.31	0.336186	0.277423
6951.39	0.604806	0.407208
6951.47	1.4517	0.81191
6951.55	3.96186	1.89646
6951.63	7.30068	3.36543
6951.71	4.32948	2.0434
6951.79	3.7086	1.81018
6951.87	1.95054	0.990413
6951.95	0.681302	0.40691
6952.03	0.282608	0.224303
6952.11	0.131714	0.160209
6952.19	0.0880194	0.145744
6952.27	0.0540463	0.129128
6952.35	0.0365432	0.1154

## Sheet: inset Simulated
Eph_sim	Mean simulated S [µJ/eV]	RMS simulated S [µJ/eV]	Reflectivity
6952.35	0.758137	0.310425	0.000669727
6952.35	0.752435	0.307722	0.00117056
6952.35	0.746689	0.304589	0.00135
6952.35	0.741135	0.301585	0.00107727
6952.36	0.735932	0.299145	0.000534118
6952.36	0.731102	0.29734	0.000108627
6952.36	0.726524	0.29592	8.25474e-05
6952.36	0.722002	0.294501	0.000497551
6952.36	0.717374	0.292761	0.00102975
6952.36	0.712558	0.290589	0.00133576
6952.36	0.707547	0.288117	0.00116606
6952.36	0.702436	0.285598	0.000682065
6952.36	0.697427	0.28324	0.000186647
6952.36	0.692728	0.281152	5.72197e-05
6952.36	0.688427	0.279368	0.000342276
6952.36	0.684451	0.277843	0.000865243
6952.37	0.680593	0.276445	0.0012439
6952.37	0.676589	0.274978	0.00123452
6952.37	0.672243	0.273246	0.000838954
6952.37	0.667581	0.271143	0.000321205
6952.37	0.662857	0.268738	5.00396e-05
6952.37	0.658395	0.26631	0.000192453
6952.37	0.654392	0.264216	0.000684991
6952.37	0.65083	0.262673	0.00114384
6952.37	0.647487	0.261596	0.00128948
6952.37	0.644036	0.260639	0.000964244
6952.37	0.640235	0.259369	0.000451839
6952.37	0.636087	0.257508	6.15604e-05
6952.38	0.631816	0.255122	0.000116354
6952.38	0.6277	0.252623	0.000521268
6952.38	0.623925	0.250502	0.00102633
6952.38	0.620521	0.249006	0.00124918
6952.38	0.617355	0.248013	0.0010665
6952.38	0.614195	0.247149	0.000594042
6952.38	0.610854	0.245996	0.000160459
6952.38	0.607284	0.244315	6.36328e-05
6952.38	0.603551	0.242187	0.00035653
6952.38	0.599769	0.239954	0.00085743
6952.38	0.596072	0.237965	0.00119427
6952.39	0.592585	0.236374	0.0011606
6952.39	0.589354	0.235115	0.000741436
6952.39	0.586318	0.234	0.00026296
6952.39	0.583347	0.232823	2.58667e-05
6952.39	0.580286	0.231439	0.000230778
6952.39	0.576994	0.229816	0.00069864
6952.39	0.573422	0.228008	0.00112435
6952.39	0.569688	0.226107	0.00118768
6952.39	0.566032	0.224224	0.000865729
6952.39	0.562664	0.2225	0.000376233
6952.39	0.55965	0.221054	6.26924e-05
6952.39	0.556878	0.219891	0.000138744
6952.4	0.554099	0.218864	0.00053811
6952.4	0.551039	0.217723	0.000995185
6952.4	0.547577	0.216233	0.00117903
6952.4	0.54384	0.214313	0.000983388
6952.4	0.540108	0.212144	0.000519635
6952.4	0.536639	0.2101	0.000128871
6952.4	0.533537	0.208503	6.00978e-05
6952.4	0.530712	0.207415	0.000382577
6952.4	0.527918	0.206602	0.000853642
6952.4	0.524891	0.205671	0.00115626
6952.4	0.521517	0.204278	0.00106723
6952.4	0.517886	0.202339	0.000653357
6952.41	0.5142	0.200115	0.000205655
6952.41	0.510648	0.198047	3.20661e-05
6952.41	0.507337	0.196446	0.000259908
6952.41	0.504252	0.195318	0.000709943
6952.41	0.501262	0.194418	0.00108325
6952.41	0.4982	0.193409	0.00110275
6952.41	0.494958	0.19204	0.000780827
6952.41	0.491516	0.190281	0.000319667
6952.41	0.487913	0.188332	5.65905e-05
6952.41	0.484243	0.186465	0.000150737
6952.41	0.480646	0.184842	0.000551275
6952.41	0.477237	0.183467	0.000969722
6952.42	0.474037	0.182247	0.00112326
6952.42	0.470966	0.181067	0.000901158
6952.42	0.467882	0.179825	0.0004499
6952.42	0.464623	0.178457	9.31766e-05
6952.42	0.461084	0.17694	6.60315e-05
6952.42	0.457309	0.175281	0.000408714
6952.42	0.453495	0.17353	0.000852543
6952.42	0.449865	0.171814	0.00111237
6952.42	0.446537	0.170295	0.000975672
6952.42	0.443474	0.169069	0.000574574
6952.42	0.440496	0.16808	0.000159373
6952.42	0.43736	0.167131	4.67215e-05
6952.43	0.433904	0.165966	0.000280273
6952.43	0.430163	0.16442	0.000715785
6952.43	0.426343	0.16255	0.00103554
6952.43	0.422678	0.160646	0.001033
6952.43	0.419301	0.159043	0.000706861
6952.43	0.416204	0.157899	0.000273511
6952.43	0.413234	0.157105	4.2722e-05
6952.43	0.410176	0.156364	0.000155797
6952.43	0.406888	0.155352	0.000565664
6952.43	0.403381	0.1539	0.00095165
6952.43	0.399779	0.152118	0.00107971
6952.44	0.39623	0.150335	0.000812196
6952.44	0.392848	0.148858	0.000384391
6952.44	0.389682	0.147778	5.45578e-05
6952.44	0.386683	0.146967	9.39418e-05
6952.44	0.383736	0.146191	0.000429375
6952.44	0.380734	0.145231	0.000852952
6952.44	0.377616	0.144001	0.0010455
6952.44	0.374368	0.142581	0.000898071
6952.44	0.371028	0.141146	0.000504937
6952.44	0.367702	0.139834	0.000138588
6952.44	0.364523	0.138683	5.17825e-05
6952.44	0.361562	0.137677	0.000292315
6952.45	0.358797	0.136776	0.000711932
6952.45	0.356131	0.135925	0.000998871
6952.45	0.353425	0.135064	0.000976854
6952.45	0.350552	0.134126	0.000629385
6952.45	0.347487	0.133054	0.000226549
6952.45	0.344346	0.131836	2.23629e-05
6952.45	0.341309	0.130553	0.000187881
6952.45	0.338507	0.129372	0.000578877
6952.45	0.335961	0.128438	0.000939424
6952.45	0.333585	0.127774	0.000999821
6952.45	0.331211	0.127256	0.000734275
6952.45	0.328685	0.126673	0.000323574
6952.46	0.325972	0.125829	5.47739e-05
6952.46	0.32317	0.124679	0.000112398
6952.46	0.320431	0.123385	0.000444398
6952.46	0.317867	0.122221	0.000830945
6952.46	0.315517	0.121377	0.000991736
6952.46	0.313335	0.120847	0.00083337
6952.46	0.311208	0.120465	0.000445302
6952.46	0.30902	0.120002	0.000112754
6952.46	0.306733	0.119285	4.83553e-05
6952.46	0.304376	0.118302	0.000314313
6952.46	0.302006	0.117219	0.000711465
6952.46	0.299684	0.116245	0.000971567
6952.47	0.297477	0.115486	0.000904182
6952.47	0.295421	0.114918	0.000558841
6952.47	0.293492	0.114447	0.000179704
6952.47	0.291631	0.113965	2.63497e-05
6952.47	0.289774	0.113393	0.000212446
6952.47	0.287853	0.112719	0.000590183
6952.47	0.285824	0.111978	0.000909704
6952.47	0.283717	0.111203	0.000933295
6952.47	0.281637	0.110417	0.000666923
6952.47	0.279696	0.109666	0.000277384
6952.47	0.277941	0.109021	4.95739e-05
6952.48	0.276347	0.108521	0.000122126
6952.48	0.274819	0.108141	0.000456585
6952.48	0.273225	0.107785	0.000812995
6952.48	0.271471	0.107322	0.000949536
6952.48	0.26958	0.106649	0.000768987
6952.48	0.267669	0.105781	0.000388806
6952.48	0.265863	0.10488	8.30247e-05
6952.48	0.264235	0.104144	5.20555e-05
6952.48	0.26278	0.103674	0.000337097
6952.48	0.261415	0.103418	0.000713209
6952.48	0.260012	0.103207	0.000939798
6952.48	0.258481	0.10284	0.000831329
6952.49	0.256828	0.102196	0.000495353
6952.49	0.255122	0.101329	0.000140897
6952.49	0.253444	0.100442	3.83221e-05
6952.49	0.251861	0.0997296	0.000229712
6952.49	0.250409	0.0992542	0.000597195
6952.49	0.249063	0.0989458	0.000873423
6952.49	0.247751	0.0986642	0.000878927
6952.49	0.246404	0.0982685	0.000608281
6952.49	0.24498	0.0976915	0.000239546
6952.49	0.243461	0.0969796	3.75913e-05
6952.49	0.241861	0.0962428	0.000125353
6952.49	0.240251	0.0955634	0.00047031
6952.5	0.238721	0.0949657	0.00080109
6952.5	0.237323	0.0944459	0.000917466
6952.5	0.236045	0.0939903	0.000697308
6952.5	0.234823	0.0935696	0.000335248
6952.5	0.233561	0.0931419	5.0461e-05
6952.5	0.23216	0.0926593	7.53464e-05
6952.5	0.230595	0.0920722	0.000355339
6952.5	0.228945	0.0913574	0.000716119
6952.5	0.227341	0.0905665	0.000887352
6952.5	0.225879	0.0898226	0.000769608
6952.5	0.224582	0.0892411	0.000438998
6952.5	0.223391	0.0888486	0.000123574
6952.51	0.222182	0.0885642	4.21122e-05
6952.51	0.220832	0.0882329	0.000239935
6952.51	0.219302	0.0876999	0.000596291
6952.51	0.217664	0.0869163	0.000846148
6952.51	0.216035	0.0859991	0.000835574
6952.51	0.214509	0.0851578	0.000545161
6952.51	0.213129	0.0845438	0.000200571
6952.51	0.211866	0.0841647	1.99007e-05
6952.51	0.210624	0.0839013	0.000152652
6952.51	0.209298	0.0835734	0.000483061
6952.51	0.207846	0.0830316	0.000793932
6952.51	0.206288	0.0822571	0.000854204
6952.52	0.20468	0.0813821	0.000634342
6952.52	0.20309	0.0805841	0.000285176
6952.52	0.201586	0.0799606	4.96213e-05
6952.52	0.2002	0.0794979	9.06542e-05
6952.52	0.198896	0.0791139	0.000368799
6952.52	0.197604	0.0787042	0.00070084
6952.52	0.196259	0.0781895	0.000845585
6952.52	0.194812	0.0775585	0.000718304
6952.52	0.193245	0.076861	0.000389947
6952.52	0.19161	0.0761545	0.000101687
6952.52	0.190009	0.0754739	3.86025e-05
6952.53	0.188526	0.0748459	0.00025881
6952.53	0.187181	0.074297	0.000598183
6952.53	0.185928	0.0738323	0.000826534
6952.53	0.184679	0.0734192	0.000778036
6952.53	0.18333	0.0729946	0.000487372
6952.53	0.181825	0.0724839	0.000161332
6952.53	0.180211	0.0718361	2.20306e-05
6952.53	0.1786	0.0710752	0.000173629
6952.53	0.177096	0.0703116	0.000494146
6952.53	0.175742	0.0696752	0.000772515
6952.53	0.174512	0.0692263	0.000801238
6952.53	0.173318	0.0689225	0.000579866
6952.54	0.172051	0.0686414	0.000246486
6952.54	0.170652	0.0682376	4.47946e-05
6952.54	0.169152	0.0676271	9.85129e-05
6952.54	0.167636	0.0668605	0.000380094
6952.54	0.166179	0.0660963	0.000688419
6952.54	0.16483	0.0654825	0.000813296
6952.54	0.163596	0.0650646	0.000667012
6952.54	0.162429	0.0647842	0.00034305
6952.54	0.161252	0.0645232	7.62476e-05
6952.54	0.160015	0.0641583	4.05075e-05
6952.54	0.15871	0.0636323	0.000278944
6952.54	0.157358	0.062997	0.000601846
6952.55	0.155992	0.062365	0.000803565
6952.55	0.154668	0.0618195	0.000719025
6952.55	0.153436	0.061379	0.000435164
6952.55	0.152304	0.0610215	0.000128034
6952.55	0.151237	0.0607058	3.1727e-05
6952.55	0.150185	0.0603823	0.000188382
6952.55	0.149095	0.0600158	0.000501777
6952.55	0.147925	0.0595988	0.000744742
6952.55	0.14668	0.0591356	0.000758241
6952.55	0.145426	0.0586333	0.000532575
6952.55	0.144244	0.0581233	0.000214594
6952.55	0.14318	0.0576661	3.40532e-05
6952.56	0.142225	0.0573128	0.000100234
6952.56	0.141331	0.0570643	0.000393227
6952.56	0.140421	0.0568685	0.00068097
6952.56	0.139425	0.0566408	0.000789347
6952.56	0.138336	0.0562986	0.000608143
6952.56	0.137216	0.0558177	0.000298322
6952.56	0.136143	0.0552701	4.81982e-05
6952.56	0.135163	0.0547813	6.00991e-05
6952.56	0.134291	0.0544401	0.00029518
6952.56	0.133497	0.0542494	0.00060636
6952.56	0.132715	0.0541379	0.000761932
6952.56	0.131883	0.0539944	0.00066913
6952.57	0.130986	0.0537208	0.000388729
6952.57	0.13005	0.0533004	0.000113029
6952.57	0.129112	0.052816	3.4375e-05
6952.57	0.128209	0.0523809	0.000197061
6952.57	0.127378	0.0520581	0.000503049
6952.57	0.126631	0.0518456	0.000724421
6952.57	0.12594	0.0516994	0.000724344
6952.57	0.12526	0.0515523	0.000480085
6952.57	0.124559	0.0513424	0.000181491
6952.57	0.123809	0.0510518	1.83106e-05
6952.57	0.122998	0.050709	0.000123745
6952.58	0.122156	0.0503502	0.000405464
6952.58	0.121347	0.0500005	0.000677393
6952.58	0.120623	0.0496878	0.000738811
6952.58	0.119994	0.0494423	0.000556374
6952.58	0.11943	0.0492695	0.000256327
6952.58	0.118877	0.0491388	4.63429e-05
6952.58	0.118267	0.0489978	7.28367e-05
6952.58	0.117557	0.0487888	0.00030725
6952.58	0.116777	0.0484715	0.00059608
6952.58	0.116002	0.0480616	0.000729157
6952.58	0.115298	0.0476432	0.000627853
6952.58	0.114695	0.0473172	0.000347547
6952.59	0.114179	0.0471312	9.39637e-05
6952.59	0.113696	0.0470551	3.06956e-05
6952.59	0.113166	0.0469995	0.000213415
6952.59	0.112543	0.0468534	0.000506601
6952.59	0.111843	0.046546	0.000710437
6952.59	0.111119	0.0461058	0.000678177
6952.59	0.110424	0.0456487	0.000431868
6952.59	0.109796	0.0452905	0.000147982
6952.59	0.109253	0.0450763	1.89001e-05
6952.59	0.108765	0.0449743	0.000141817
6952.59	0.108272	0.0449005	0.000416169
6952.59	0.107728	0.044753	0.000662125
6952.6	0.107117	0.0444703	0.000696089
6952.6	0.106444	0.0440764	0.000511621
6952.6	0.105735	0.0436548	0.000223271
6952.6	0.105043	0.0432807	4.16175e-05
6952.6	0.104424	0.042988	7.91272e-05
6952.6	0.103889	0.0427761	0.000317684
6952.6	0.103405	0.0426152	0.000587782
6952.6	0.10292	0.0424515	0.000704275
6952.6	0.102376	0.0422347	0.00058644
6952.6	0.101731	0.0419431	0.000307841
6952.6	0.100994	0.041582	7.17278e-05
6952.6	0.100236	0.0411751	3.11394e-05
6952.61	0.0995394	0.040768	0.000231372
6952.61	0.0989456	0.0404209	0.000511533
6952.61	0.0984409	0.0401717	0.000693977
6952.61	0.0979683	0.0400064	0.000629679
6952.61	0.0974451	0.0398636	0.00038823
6952.61	0.096806	0.0396624	0.000118906
6952.61	0.096055	0.0393391	2.66685e-05
6952.61	0.0952639	0.0388899	0.00015448
6952.61	0.0945159	0.0383904	0.000424024
6952.61	0.0938591	0.0379536	0.000640807
6952.61	0.0932959	0.0376531	0.000661699
6952.62	0.0927821	0.037483	0.000472987
6952.62	0.0922403	0.0373687	0.000195784
6952.62	0.0916078	0.0372016	3.17281e-05
6952.62	0.0908807	0.0368928	7.95847e-05
6952.62	0.0901037	0.0364364	0.000330244
6952.62	0.0893305	0.0359221	0.000583589
6952.62	0.0886055	0.0354668	0.000686358
6952.62	0.0879551	0.0351361	0.000537329
6952.62	0.0873687	0.0349235	0.000269841
6952.62	0.0867974	0.0347695	4.71566e-05
6952.62	0.0861893	0.0345864	4.7711e-05
6952.62	0.0855192	0.0343009	0.000245893
6952.63	0.0847843	0.0339049	0.000517039
6952.63	0.0840011	0.0334565	0.000660623
6952.63	0.0832142	0.033027	0.000588814
6952.63	0.0824812	0.0326589	0.000349413
6952.63	0.0818298	0.0323649	0.000105512
6952.63	0.0812409	0.0321332	2.83098e-05
6952.63	0.0806689	0.0319263	0.00016182
6952.63	0.0800611	0.0316955	0.000426893
6952.63	0.0793721	0.0314082	0.000625721
6952.63	0.0785941	0.031058	0.000634957
6952.63	0.0777786	0.0306588	0.000428594
6952.63	0.0770038	0.0302446	0.000167142
6952.64	0.076319	0.0298685	1.74612e-05
6952.64	0.0757232	0.0295752	0.000100018
6952.64	0.075176	0.0293684	0.000341922
6952.64	0.0746112	0.0292061	0.00058256
6952.64	0.0739653	0.029022	0.000645595
6952.64	0.0732243	0.0287547	0.000494162
6952.64	0.0724379	0.0283816	0.000234091
6952.64	0.0716776	0.0279455	4.43934e-05
6952.64	0.0709897	0.0275357	5.83148e-05
6952.64	0.0703841	0.0272262	0.000256707
6952.64	0.0698366	0.0270313	0.000510504
6952.64	0.0692927	0.0269078	0.000634722
6952.65	0.0686968	0.0267783	0.000555224
6952.65	0.0680334	0.0265647	0.000314269
6952.65	0.0673305	0.0262367	8.85409e-05
6952.65	0.0666263	0.0258409	2.44273e-05
6952.65	0.0659516	0.0254648	0.00017607
6952.65	0.0653307	0.0251703	0.000431595
6952.65	0.064769	0.0249679	0.00061593
6952.65	0.0642412	0.0248303	0.000597534
6952.65	0.0637093	0.0247053	0.000387756
6952.65	0.06315	0.0245346	0.000138076
6952.65	0.0625545	0.0242911	1.67784e-05
6952.65	0.0619216	0.0239966	0.000115682
6952.66	0.0612711	0.0236938	0.000352142
6952.66	0.0606459	0.0234133	0.000571906
6952.66	0.0600812	0.023174	0.000610779
6952.66	0.0595787	0.0229882	0.000456933
6952.66	0.0591142	0.0228499	0.000205411
6952.66	0.0586535	0.02273	3.96318e-05
6952.66	0.0581562	0.0225937	6.32729e-05
6952.66	0.0575965	0.0224156	0.000266293
6952.66	0.0569917	0.022183	0.00050531
6952.66	0.0563953	0.0219052	0.000615482
6952.66	0.0558541	0.0216252	0.000521449
6952.67	0.0553824	0.0214	0.000280105
6952.67	0.0549673	0.0212593	6.87764e-05
6952.67	0.0545735	0.021187	2.36694e-05
6952.67	0.0541513	0.0211345	0.000192187
6952.67	0.0536694	0.0210405	0.00043734
6952.67	0.0531419	0.0208589	0.000604358
6952.67	0.0526111	0.0205941	0.000557201
6952.67	0.0521119	0.020309	0.000350794
6952.67	0.0516623	0.0200792	0.000112345
6952.67	0.0512664	0.0199406	2.29088e-05
6952.67	0.0509054	0.0198812	0.00012657
6952.67	0.0505417	0.0198554	0.000359944
6952.68	0.0501475	0.0198001	0.000555563
6952.68	0.0497217	0.0196648	0.000583039
6952.68	0.0492747	0.0194515	0.000425067
6952.68	0.0488187	0.0192113	0.000181288
6952.68	0.0483774	0.0189992	3.03521e-05
6952.68	0.0479793	0.0188429	6.29413e-05
6952.68	0.0476322	0.0187463	0.000278283
6952.68	0.0473177	0.0186941	0.000503518
6952.68	0.0470095	0.0186492	0.000602128
6952.68	0.0466821	0.0185715	0.000479947
6952.68	0.0463109	0.0184435	0.000247367
6952.68	0.0458916	0.0182723	4.69615e-05
6952.69	0.0454573	0.018075	3.77341e-05
6952.69	0.0450578	0.0178779	0.000205208
6952.69	0.0447207	0.0177177	0.000443415
6952.69	0.0444418	0.017621	0.000577457
6952.69	0.0441946	0.0175812	0.000523381
6952.69	0.0439353	0.0175614	0.000317968
6952.69	0.0436192	0.0175143	0.000100115
6952.69	0.0432368	0.0174	2.36706e-05
6952.69	0.042826	0.0172066	0.000132734
6952.69	0.0424387	0.0169699	0.000363975
6952.69	0.0421071	0.0167592	0.000544478
6952.69	0.0418369	0.0166297	0.00056182
6952.7	0.041609	0.0165881	0.000386996
6952.7	0.0413796	0.0165963	0.000156131
6952.7	0.0411035	0.0165908	1.72406e-05
6952.7	0.0407698	0.0165082	8.05302e-05
6952.7	0.0404034	0.0163245	0.000289372
6952.7	0.0400378	0.0160816	0.000504307
6952.7	0.039699	0.0158569	0.000569014
6952.7	0.0394064	0.0157059	0.000443536
6952.7	0.0391612	0.0156385	0.000216564
6952.7	0.0389364	0.0156279	4.34178e-05
6952.7	0.0386959	0.0156206	4.65415e-05
6952.71	0.0384203	0.0155561	0.000214878
6952.71	0.0381061	0.0154076	0.000439701
6952.71	0.0377584	0.0152015	0.000556904
6952.71	0.0373996	0.0149899	0.000495806
6952.71	0.0370685	0.0148138	0.000287587
6952.71	0.0367916	0.0146933	8.47496e-05
6952.71	0.0365621	0.0146291	1.95798e-05
6952.71	0.0363517	0.0145963	0.000145182
6952.71	0.0361262	0.0145516	0.000369454
6952.71	0.0358523	0.0144594	0.00053785
6952.71	0.0355144	0.01431	0.000531257
6952.71	0.0351379	0.0141172	0.000351978
6952.72	0.034778	0.0139102	0.000130601
6952.72	0.0344766	0.0137291	1.55091e-05
6952.72	0.0342396	0.0136081	9.4161e-05
6952.72	0.034043	0.0135508	0.000299042
6952.72	0.0338432	0.0135261	0.00049715
6952.72	0.0335906	0.0134846	0.000540416
6952.72	0.0332639	0.0133831	0.000412253
6952.72	0.0328914	0.0132052	0.000191383
6952.72	0.0325282	0.0129759	3.85545e-05
6952.72	0.0322148	0.0127551	5.03563e-05
6952.72	0.0319621	0.0125987	0.000223626
6952.72	0.0317551	0.0125233	0.000436866
6952.73	0.0315546	0.0125024	0.000542033
6952.73	0.0313135	0.0124837	0.000468061
6952.73	0.0310125	0.0124101	0.000257801
6952.73	0.0306722	0.0122501	6.69468e-05
6952.73	0.0303283	0.0120268	1.78263e-05
6952.73	0.0300083	0.0118034	0.000159709
6952.73	0.0297292	0.0116348	0.000375686
6952.73	0.029494	0.0115374	0.000529994
6952.73	0.0292804	0.0114953	0.000497391
6952.73	0.0290538	0.0114698	0.000320332
6952.73	0.0287944	0.0114096	0.000107598
6952.73	0.0285025	0.011282	2.02413e-05
6952.74	0.0281858	0.0110988	0.000103521
6952.74	0.02786	0.0109027	0.000306597
6952.74	0.027554	0.0107313	0.000484694
6952.74	0.0272911	0.0106038	0.000517906
6952.74	0.0270679	0.0105237	0.000385791
6952.74	0.0268607	0.0104761	0.000169902
6952.74	0.0266448	0.0104276	2.97303e-05
6952.74	0.0263979	0.0103458	4.94798e-05
6952.74	0.026106	0.0102204	0.000235045
6952.74	0.0257818	0.0100618	0.000436851
6952.74	0.0254653	0.0098906	0.000532182
6952.74	0.0251915	0.00973379	0.000432614
6952.75	0.0249667	0.00961792	0.000229272
6952.75	0.0247746	0.00955135	4.73697e-05
6952.75	0.0245872	0.00951527	2.97803e-05
6952.75	0.0243706	0.00947566	0.0001714
6952.75	0.0241034	0.00940188	0.000382038
6952.75	0.0237998	0.00927865	0.000508203
6952.75	0.0234994	0.00911484	0.000469171
6952.75	0.0232332	0.00894607	0.000292314
6952.75	0.0230088	0.00881416	9.6237e-05
6952.75	0.0228182	0.00873781	2.02379e-05
6952.75	0.0226398	0.0087053	0.000108643
6952.76	0.0224424	0.0086865	0.000311462
6952.76	0.0222076	0.00864537	0.000476707
6952.76	0.0219465	0.00855426	0.00050102
6952.76	0.0216837	0.00841535	0.000352763
6952.76	0.021435	0.00826361	0.000147534
6952.76	0.0212085	0.00813747	1.7551e-05
6952.76	0.0210094	0.00805338	6.45262e-05
6952.76	0.0208305	0.00800795	0.000245528
6952.76	0.0206514	0.00798581	0.000438937
6952.76	0.0204579	0.00795968	0.000505153
6952.76	0.0202506	0.00790216	0.000401612
6952.76	0.0200316	0.00780824	0.000202471
6952.77	0.0198027	0.00769602	4.3172e-05
6952.77	0.0195767	0.00758581	3.70576e-05
6952.77	0.0193731	0.00749041	0.00018002
6952.77	0.0191974	0.00742067	0.000380453
6952.77	0.0190393	0.00738171	0.000491875
6952.77	0.0188865	0.00736186	0.000446385
6952.77	0.0187275	0.00733863	0.000265782
6952.77	0.0185476	0.00729562	8.2142e-05
6952.77	0.0183426	0.00722715	1.59493e-05
6952.77	0.0181312	0.00713435	0.000119517
6952.77	0.0179386	0.00702965	0.000317446
6952.77	0.0177742	0.006939	0.000472491
6952.78	0.0176338	0.0068845	0.000475932
6952.78	0.0175088	0.0068661	0.000322431
6952.78	0.0173831	0.00686546	0.00012488
6952.78	0.017237	0.00685928	1.49569e-05
6952.78	0.0170667	0.00682573	7.64135e-05
6952.78	0.0168894	0.0067528	0.000254612
6952.78	0.0167225	0.00665277	0.000434448
6952.78	0.0165717	0.006558	0.000481524
6952.78	0.0164393	0.00649454	0.000375116
6952.78	0.0163259	0.00646734	0.000180158
6952.78	0.0162206	0.00646683	3.81816e-05
6952.78	0.0161076	0.00647466	3.98837e-05
6952.79	0.0159825	0.00646497	0.000187947
6952.79	0.0158507	0.00641916	0.000379423
6952.79	0.0157134	0.00634337	0.000480434
6952.79	0.0155722	0.00626045	0.000423486
6952.79	0.0154397	0.00618942	0.000239528
6952.79	0.015329	0.00614093	6.5936e-05
6952.79	0.0152385	0.00612118	1.3367e-05
6952.79	0.0151577	0.00612509	0.000132646
6952.79	0.0150776	0.00613163	0.000323931
6952.79	0.0149872	0.00611834	0.000467486
6952.79	0.0148739	0.00607684	0.000447276
6952.79	0.0147401	0.00601111	0.000295096
6952.8	0.0146087	0.00593175	0.000104158
6952.8	0.0145012	0.00585788	1.84898e-05
6952.8	0.014422	0.0058125	8.44418e-05
6952.8	0.014364	0.00580424	0.000261789
6952.8	0.0143143	0.00581883	0.000425066
6952.8	0.0142509	0.00583093	0.000463191
6952.8	0.0141558	0.00581854	0.000353048
6952.8	0.0140351	0.00576905	0.000160801
6952.8	0.0139139	0.00568615	2.97127e-05
6952.8	0.0138122	0.00559553	3.85218e-05
6952.8	0.0137359	0.00553035	0.000198794
6952.81	0.0136833	0.00550622	0.000380726
6952.81	0.0136432	0.0055148	0.000473306
6952.81	0.0135931	0.00553455	0.000392944
6952.81	0.0135164	0.00553914	0.000214433
6952.81	0.0134186	0.00550532	4.82152e-05
6952.81	0.0133153	0.00543036	2.35221e-05
6952.81	0.0132169	0.00533898	0.000143146
6952.81	0.0131314	0.00526265	0.000330357
6952.81	0.0130673	0.00521789	0.000449799
6952.81	0.013022	0.00520566	0.000423579
6952.81	0.0129787	0.00521619	0.000271005
6952.81	0.0129233	0.00522659	9.34702e-05
6952.82	0.0128527	0.00520925	1.78219e-05
6952.82	0.0127659	0.00515404	8.86346e-05
6952.82	0.0126642	0.00507453	0.000267239
6952.82	0.0125621	0.00499232	0.000419501
6952.82	0.0124803	0.0049249	0.000449756
6952.82	0.0124254	0.00488548	0.00032412
6952.82	0.0123865	0.00487775	0.000140717
6952.82	0.0123492	0.00488636	1.83068e-05
6952.82	0.0122989	0.00488414	5.13976e-05
6952.82	0.0122206	0.00485218	0.000208667
6952.82	0.012113	0.0047891	0.000383726
6952.82	0.0119984	0.0047059	0.000451185
6952.83	0.0119044	0.00462135	0.000366348
6952.83	0.011841	0.00455862	0.000190928
6952.83	0.011801	0.0045318	4.34808e-05
6952.83	0.0117699	0.00453312	2.94831e-05
6952.83	0.0117265	0.00453848	0.000150801
6952.83	0.0116506	0.0045244	0.000330376
6952.83	0.0115434	0.00447845	0.00043685
6952.83	0.0114293	0.00440174	0.000404667
6952.83	0.0113322	0.00431198	0.000247651
6952.83	0.0112597	0.00423694	8.04075e-05
6952.83	0.0112091	0.00419468	1.33539e-05
6952.83	0.0111703	0.00418274	9.8114e-05
6952.84	0.0111236	0.00418484	0.000273524
6952.84	0.0110514	0.00418074	0.000417139
6952.84	0.0109562	0.0041515	0.000429101
6952.84	0.0108547	0.00408966	0.000297626
6952.84	0.0107592	0.00400903	0.000120448
6952.84	0.0106749	0.00393394	1.50056e-05
6952.84	0.0106068	0.00388009	6.17711e-05
6952.84	0.0101303	0.00447232	0.000217149
