# Supplementary material for: Lasing of a cavity-based X-ray source
Source: Nature. 2026 Jan 28;650(8100):93–6. doi: 10.1038/s41586-025-10025-x (PMC12872447; doi:10.1038/s41586-025-10025-x)
Supplement: Supplementary file 5 — Source Data Fig. 5 [file 41586_2025_10025_MOESM5_ESM.xlsx]

## Sheet: Intensity Evolution
bunch_number	median [µJ]	I [µJ] for train id 2328121567 (max line)	I [µJ] for train id 2328119942 (random sample)	I for train id 2328121812 (radnom sample)	I simulated
1	-0.00598065	-0.000917855	-0.0328934	0.00694135	0.00739213
2	-0.00559611	0.00583144	0.000685465	0.0188421	0.00725124
3	-0.00547238	0.00249106	-0.00649089	0.00426261	0.00711095
4	-0.00569762	0.000750379	-0.0217813	0.00737132	0.00707499
5	-0.0054904	-0.0132922	-0.00506096	-0.00497218	0.00744954
6	-0.00536999	-0.029849	-0.0382128	-0.00474186	0.00786764
7	-0.00539344	-0.00272414	-0.0114571	0.000104555	0.00787117
8	-0.00478886	-0.014139	-0.0257072	-0.000893423	0.00819693
9	-0.0043482	0.00174923	-0.0165064	0.0281846	0.00864482
10	-0.00389204	-0.00827477	-0.0110726	0.0151759	0.00909746
11	-0.00328248	0.00590133	0.0270562	0.000474558	0.00885758
12	-0.00281671	0.00234506	-0.0112264	0.0698176	0.0121626
13	-0.00195962	-0.00751291	0.0298383	0.0213214	0.0106912
14	-0.000899832	0.00555618	0.117569	0.119133	0.0117626
15	0.000338989	0.00520696	0.0525901	0.354253	0.0130951
16	0.00297239	-0.0267968	0.0481263	0.880299	0.0189799
17	0.00437688	0.0377854	0.27371	1.4002	0.0200394
18	0.00710192	0.043998	0.431378	2.18586	0.0353109
19	0.00943367	0.0884555	0.417891	4.86023	0.0417702
20	0.0142271	0.0912243	0.904091	8.07325	0.0827865
21	0.0226142	0.113447	1.32597	13.688	0.0764745
22	0.0273761	0.175709	1.72626	11.9784	0.195614
23	0.0434151	0.100221	3.19179	3.52541	0.37328
24	0.0584728	0.342042	6.55674	0.073182	0.538275
25	0.0816379	0.553414	7.47758	0.160845	0.733318
26	0.131433	1.41032	5.30417	0.109795	0.82635
27	0.182995	1.55131	3.9755	0.143295	1.50969
28	0.235576	1.9109	3.00574	0.0403574	1.6494
29	0.369677	2.51904	2.65919	0.0855931	2.88278
30	0.517674	3.20967	2.92043	0.228499	4.80253
31	0.675277	4.23347	1.98298	0.440641	8.5676
32	0.79795	6.13163	1.9386	0.31941	9.89889
33	0.938529	6.05218	1.76774	0.934332	4.756
34	1.05853	4.81775	3.00401	1.45858	2.87154
35	1.1759	2.48278	1.98054	2.49299	4.61552
36	1.25963	1.97109	3.12422	3.49074	2.14594
37	1.33343	1.48666	2.79343	3.87667	4.09109
38	1.51948	1.57396	2.9824	3.73425	3.7018
39	1.69588	1.81915	2.72181	5.89965	2.70462
40	1.82143	1.74958	2.63107	5.58852	3.51504
41	1.83835	1.62809	2.12158	5.23898	4.90219
42	1.88247	2.02316	1.65842	4.46683	5.64384
43	1.96991	1.87429	1.7156	2.39927	3.11245
44	2.06116	1.68153	2.26474	2.15401	4.34389
45	2.01669	2.25471	2.25968	1.52213	1.42652
46	2.05971	1.66257	1.92554	1.47565	0.81025
47	2.11765	1.92179	2.16464	1.63077	1.04684
48	2.03561	1.44011	1.97714	1.09159	3.34592
49	2.02737	1.59636	2.47764	1.64175	2.61681
50	2.06871	1.58241	2.27886	2.71053	6.73883
51	2.08635	1.38639	2.25453	3.06793	5.05816
52	2.14779	1.63354	2.31496	3.57011	3.71705
53	2.19724	1.91992	2.57889	2.91211	4.25791
54	2.16919	1.61537	1.61485	3.68152	6.17236
55	2.14814	1.25979	1.8065	4.16369	5.84489
56	2.07197	1.16767	2.02403	3.62485	3.35357
57	2.06577	1.30466	2.51179	2.66027	2.00457
58	2.02441	1.01528	3.01838	2.41627	3.04904
59	1.88865	1.08271	2.52454	1.44762	2.20709
60	1.84102	1.25214	2.69947	1.35864	4.01479
61	1.87939	0.494294	2.6857	1.93955	3.924
62	1.97767	0.889912	3.05843	2.80223	5.1534
63	2.00235	0.712762	2.00243	3.50752	6.14072
64	1.99811	0.94805	2.17008	2.55158	5.1862
65	2.07264	1.16216	2.35865	3.31975	4.44982
